# Supplementary material for: Flavones Produced by Mulberry Flavone Synthase Type I Constitute a Defense Line against the Ultraviolet-B Stress
Source: Plants (Basel). 2020 Feb 7;9(2):215. doi: 10.3390/plants9020215 (PMC7076714; doi:10.3390/plants9020215)
Supplement: Supplementary file 1 [file plants-09-00215-s001.zip]

Archive with 3 entries (2 files):
- plants-705117-supplementary-for conversion/
- plants-705117-supplementary-for conversion/plants-705117-supplementary-for conversion-Supplementary Figures.docx
- plants-705117-supplementary-for conversion/Supplementary Tables.xlsx
