# Supplementary material for: Flavones Produced by Mulberry Flavone Synthase Type I Constitute a Defense Line against the Ultraviolet-B Stress
Source: Plants (Basel). 2020 Feb 7;9(2):215. doi: 10.3390/plants9020215 (PMC7076714; doi:10.3390/plants9020215)
Supplement: Supplementary file 1 [file plants-09-00215-s001.zip › plants-705117-supplementary-for conversion/Supplementary Tables.xlsx]

## Sheet: Table S1.
Table S1. Qualitative and quantitative results for metabolites of BJ7, G14, PS2, HLS, JQ82, and LSDHP leaves.
Peak no.	Ret. Time (min)	InChI	InChIKey	PubChem Compound Identifiers (CID)	Putative metabolite name	Metabolite Class	Mol formula	ES(+) Theor m/z	ES(+) Found m/z	m/z error (ppm)	MS/MS ES(+) fragments	Identification level (A-D)	JQ82-1	LSDHP-1	G14-1	BJ7-1	PS2-1	HLS-1	JQ82-2	LSDHP-2	G14-2	BJ7-2	PS2-2	HLS-2
m0002	1.23								102.034		102.0342 56.9657 88.0237 67.5107 76.5159 79.0185		2.36713e+08	4.27918e+08	3.3109e+08	3.56754e+08	4.4938e+08	5.24049e+08	1.03813e+08	1.55186e+08	1.22375e+08	1.17058e+08	1.69453e+08	2.04333e+08
m0004	1.39	InChI=1S/C5H14NO/c1-6(2,3)4-5-7/h7H,4-5H2,1-3H3/q+1	OEYIOHPDSNJKLS-UHFFFAOYSA-N	305	Choline	Vitamin	C5H14NO	104.107	104.107	2.88165	104.1073 60.0816 87.0446 58.0659	A	5.0616e+09	4.69894e+09	5.07713e+09	5.01137e+09	4.74979e+09	5.25401e+09	2.93803e+09	3.04209e+09	3.52864e+09	2.87452e+09	2.87601e+09	4.53103e+09
m0005-1	1.46	InChI=1S/C3H7NO3/c4-2(1-5)3(6)7/h2,5H,1,4H2,(H,6,7)/t2-/m0/s1	MTCFGRXMJLQNBG-REOHCLBHSA-N	5951	L-Serine	Amino acid	C3H7NO3	106.05	106.05	0.942952	106.0500 60.0452 88.0398	A	1.61351e+07	1.49186e+07	1.71962e+07	1.332e+07	1.26494e+07	1.71544e+07	4.42536e+06	1.12843e+07	1.30769e+07	1.1601e+07	1.56157e+07	7.90647e+06
m0006	2.52								107.049		107.0495 95.0496 79.0549 105.0451		1.33754e+08	9.23665e+07	1.14452e+08	1.17088e+08	6.8838e+07	6.89502e+07	1.25721e+08	9.61672e+07	8.968e+07	9.56818e+07	4.47124e+07	6.65342e+07
m0008	4.69								107.049		107.0495 95.0496 79.0549 91.0547 105.0451		4.80929e+07	8.15078e+07	4.41211e+07	1.80257e+07	8.41672e+07	2.73691e+07	3.8884e+07	5.18307e+07	2.59638e+07	1.1141e+07	4.80692e+07	1.05298e+07
m0023	1.32								112.896		112.8960 109.5733 71.0833 91.1559		1.22199e+07	1.25155e+07	5.55838e+06	1.07565e+07	8.05442e+06	1.10414e+07	9.23256e+06	8.95421e+06	3.74544e+06	6.63867e+06	5.44812e+06	9.56755e+06
m0023-1	1.92	InChI=1S/C4H4N2O2/c7-3-1-2-5-4(8)6-3/h1-2H,(H2,5,6,7,8)	ISAKRJDGNUQOIC-UHFFFAOYSA-N	1174	Uracil	Nucleotide	C4H4N2O2	113.035	113.035	1.76937	113.0348 96.0084 70.0295	B	3.99144e+07	3.69888e+07	3.71003e+07	5.63893e+07	4.50638e+07	3.35281e+07	1.74121e+07	1.36838e+07	1.52791e+07	1.88469e+07	1.3123e+07	1.43614e+07
m0025	5.1								114.092		114.0916 72.9378 90.9482 68.0502 96.0811		6.07745e+07	5.42924e+07	6.22299e+07	6.57321e+07	6.35769e+07	4.58867e+07	3.52315e+07	3.39931e+07	4.32485e+07	3.48215e+07	3.57612e+07	3.60315e+07
m0029	1.45	InChI=1S/C5H9NO2/c7-5(8)4-2-1-3-6-4/h4,6H,1-3H2,(H,7,8)/t4-/m0/s1	ONIBWKKTOPOVIA-BYPYZUCNSA-N	145742	L-Proline	Amino acid	C5H9NO2	116.071	116.071	1.72309	116.0708 70.0659	A	2.70678e+08	4.40885e+08	3.23112e+08	4.38401e+08	2.29784e+08	1.71798e+08	2.69851e+08	3.27238e+08	2.50763e+08	2.82218e+08	1.44248e+08	1.19086e+08
m0030	1.51	InChI=1S/C5H11NO2/c1-3(2)4(6)5(7)8/h3-4H,6H2,1-2H3,(H,7,8)/t4-/m0/s1	KZSNJWFQEVHDMF-BYPYZUCNSA-N	6287	L-Valine	Amino acid	C5H11NO2	118.086	118.087	1.69368	118.0865 72.0815 55.0551	A	2.92615e+08	3.99957e+08	2.05674e+08	2.7977e+08	2.13243e+08	2.47846e+08	2.88893e+08	3.2058e+08	1.84196e+08	1.9975e+08	1.57808e+08	1.87736e+08
m0036-1	1.52	InChI=1S/C4H9NO3/c1-2(6)3(5)4(7)8/h2-3,6H,5H2,1H3,(H,7,8)/t2-,3+/m1/s1	AYFVYJQAPQTCCC-GBXIJSLDSA-N	6288	L-Threonine	Amino acid	C4H9NO3	120.066	120.066	1.66576	120.0657 74.0608 56.0504 102.0553	A	2.03232e+07	4.38296e+07	2.68047e+07	2.96974e+07	2.56979e+07	1.85654e+07	1.1825e+07	1.97312e+07	1.21733e+07	1.18931e+07	1.26379e+07	9.64163e+06
m0039	2.97	InChI=1S/C7H8N2/c8-7(9)6-4-2-1-3-5-6/h1-5H,(H3,8,9)	PXXJHWLDUBFPOL-UHFFFAOYSA-N	2332	Benzamidine	Ployphenol	C7H8N2	121.076	121.076	3.30371	121.0764 104.0579 94.0737 92.0579	A	6.8897e+07	7.01872e+07	5.19394e+07	6.66266e+07	3.08212e+07	3.08647e+07	1.91416e+06	2.58867e+06	2.31153e+06	2.17475e+06	978256	1.42534e+06
m0044	2.16	InChI=1S/C6H6N2O/c7-6(9)5-3-1-2-4-8-5/h1-4H,(H2,7,9)	IBBMAWULFFBRKK-UHFFFAOYSA-N	15070	Picolinamide	Others	C6H6N2O	123.055	123.055	-0.812643	123.0552 80.0501 96.0449 106.0290	B	8.18341e+07	5.94956e+07	8.25903e+07	1.22873e+08	6.44776e+07	5.34856e+07	5.58047e+07	5.8601e+07	6.95934e+07	9.32035e+07	3.71832e+07	5.19758e+07
m0046	1.5	InChI=1S/C6H5NO2/c8-6(9)5-2-1-3-7-4-5/h1-4H,(H,8,9)	PVNIIMVLHYAWGP-UHFFFAOYSA-N	938	Nicotinic acid	Vitamin	C6H5NO2	124.039	124.039	0.806196	124.0394 96.0448 80.0501	B	5.51283e+07	5.03432e+07	4.16903e+07	7.92662e+07	3.52245e+07	6.75126e+07	1.06405e+08	7.38945e+07	5.43751e+07	8.91773e+07	3.59599e+07	9.01194e+07
m0049	8.38								125.096		125.0961 55.0551 81.0705 79.0549 69.0707 82.0656		1.93697e+06	1.06453e+06	509.187	502.403	499.078	1.01394e+06	1.30978e+06	500702	508526	837232	1.23516e+06	867230
m0052	6.74								126.091		126.0915 109.0650 81.0705 55.0551 98.0605		1.40571e+07	1.92653e+07	7.01385e+06	1.366e+07	1.31162e+07	1.07861e+07	1.02852e+07	1.82372e+07	6.36095e+06	9.63512e+06	1.03511e+07	1.16376e+07
m0056	1.5	InChI=1S/C6H11NO2/c8-6(9)5-3-1-2-4-7-5/h5,7H,1-4H2,(H,8,9)/t5-/m0/s	HXEACLLIILLPRG-YFKPBYRVSA-N	6931663	L-Pipecolate	Alkaloid	C6H11NO2	130.086	130.086	-0.35	130.0863 84.0814	A	2.72485e+09	4.40274e+09	1.25982e+09	2.55707e+09	7.58824e+08	5.72684e+09	3.9107e+09	4.43712e+09	1.3349e+09	2.11315e+09	7.33776e+08	4.60152e+09
m0060	1.52	InChI=1S/C6H13NO2/c1-3-4(2)5(7)6(8)9/h4-5H,3,7H2,1-2H3,(H,8,9)/t4-,5-/m0/s1	AGPKZVBTJJNPAG-WHFBIAKZSA-N	6306	L-Isoleucine	Amino acid	C6H13NO2	132.102	132.102	0.04	132.1019 86.0970 84.0814 69.0707	A	2.50855e+08	2.50968e+08	1.3196e+08	2.16454e+08	1.23038e+08	2.26236e+08	1.84401e+08	2.12869e+08	1.06231e+08	1.44799e+08	8.36255e+07	1.31427e+08
m0061	2.01	InChI=1S/C6H13NO2/c1-4(2)3-5(7)6(8)9/h4-5H,3,7H2,1-2H3,(H,8,9)/t5-/m0/s1	ROHFNLRQFUQHCH-YFKPBYRVSA-N	6106	L-Leucine	Amino acid	C6H13NO2	132.102	132.102	0.04	132.1019 86.0970 69.0706	A	2.5093e+09	2.50824e+09	1.40029e+09	2.32074e+09	1.37281e+09	1.78112e+09	1.16441e+09	1.48582e+09	8.10722e+08	1.11424e+09	6.43844e+08	1.23293e+09
m0062	1.56	InChI=1S/C4H8N2O3/c5-2(4(8)9)1-3(6)7/h2H,1,5H2,(H2,6,7)(H,8,9)/t2-/m0/s1	DCXYFEDJOCDNAF-REOHCLBHSA-N	6267	L-Asparagine	Amino acid	C4H8N2O3	133.061	133.061	1.50307	133.0610 74.0244 87.0559 88.0400 116.0348	A	1.53822e+08	4.81921e+08	2.1416e+07	4.22584e+07	4.8111e+07	3.48801e+07	4.6181e+07	1.3977e+08	5.90731e+06	1.15103e+07	1.20471e+07	7.22231e+06
m0071	1.48	InChI=1S/C5H11NO3/c7-2-3-5(9)4(8)1-6-3/h3-9H,1-2H2/t3-,4-,5-/m1/s1	OQEBIHBLFRADNM-UOWFLXDJSA-N	451991	1,4-dideoxy-1,4-imino-D-arabinitol	Alkaloid	C5H11NO3	134.081	134.081	-0.23	134.0812 98.0604 116.0708 80.0501 68.0503	B	7.35659e+07	8.54788e+07	1.14526e+08	1.13291e+08	8.68537e+07	3.52642e+07	2.46354e+07	3.46775e+07	4.41134e+07	3.44398e+07	3.34099e+07	2.02087e+07
m0071-1	1.26	InChI=1S/C4H7NO4/c5-2(4(8)9)1-3(6)7/h2H,1,5H2,(H,6,7)(H,8,9)/t2-/m0/s1	CKLJMWTZIZZHCS-REOHCLBHSA-N	5960	L-Aspartic acid	Amino acid	C4H7NO4	134.045	134.045	-0.12	134.0448 74.0244 88.0398	A	4.64308e+07	5.18123e+07	3.9716e+07	4.36092e+07	4.23083e+07	4.24046e+07	2.93809e+07	2.75779e+07	2.25287e+07	2.01548e+07	1.95228e+07	2.67397e+07
m0087	1.92	InChI=1S/C5H5N5/c6-4-3-5(9-1-7-3)10-2-8-4/h1-2H,(H3,6,7,8,9,10)	GFFGJBXGBJISGV-UHFFFAOYSA-N	190	Adenine	Vitamin	C5H5N5	136.062	136.062	-0.73496	136.0617 119.0354 94.0404	A	1.41976e+09	5.47915e+08	1.34376e+09	3.20098e+09	7.52824e+08	1.1259e+09	7.4547e+08	3.20604e+08	8.603e+08	1.92043e+09	3.89681e+08	7.65296e+08
m0093	1.44								138.055		138.0549 94.0656 92.0499 110.0603		5.3937e+08	4.34773e+08	4.09415e+08	7.87878e+08	1.81785e+08	1.45645e+09	4.41106e+08	2.9069e+08	2.50863e+08	4.15352e+08	9.5269e+07	9.11023e+08
m0094	4.65								138.091		138.0913 110.0967 120.0809 95.0858 55.9353		4.11992e+07	5.84365e+07	4.27398e+06	4.17569e+06	2.93467e+07	1.22408e+07	2.6668e+07	5.56136e+07	3.76836e+06	2.91389e+06	2.3957e+07	1.74817e+07
m0096	4.46								139.039		139.0390 111.0443 65.0394 93.0340 56.9657 121.0287		5.887e+06	7.7687e+06	2.99076e+07	2.10818e+07	1.16578e+07	2.14736e+07	2.26113e+06	3.01837e+06	7.57079e+06	4.85413e+06	3.29722e+06	9.64115e+06
m0104	1.9								144.102		144.1018 98.0968 84.0814 70.0659		2.55606e+07	2.87792e+07	2.94171e+07	6.73933e+07	2.54161e+07	2.7723e+07	1.31253e+07	1.76164e+07	1.25429e+07	1.45214e+07	1.44005e+07	1.98527e+07
m0107	1.27	InChI=1S/C6H14N2O2/c7-4-2-1-3-5(8)6(9)10/h5H,1-4,7-8H2,(H,9,10)/t5-/m0/s1	KDXKERNSBIXSRK-YFKPBYRVSA-N	5962	L-Lysine	Amino acid	C6H14N2O2	147.113	147.113	-0.679751	147.1127 84.0814 130.0863	A	7.43211e+06	1.07555e+07	4.96123e+06	1.62129e+07	4.87339e+06	8.46925e+06	2.9519e+06	4.55449e+06	2.0523e+06	7.55235e+06	1.73096e+06	3.38446e+06
m0108	1.5								147.085		147.0849 84.0450 130.0499 101.0793 56.0584		1.24921e+08	1.4335e+08	2.93508e+08	2.87019e+08	3.06898e+08	1.05976e+08	3.06246e+07	3.6704e+07	7.17071e+07	4.31576e+07	7.86638e+07	3.2721e+07
m0112	1.49	InChI=1S/C6H13NO3/c8-3-4-6(10)5(9)1-2-7-4/h4-10H,1-3H2/t4-,5-,6-/m1/s1	YZNNBIPIQWYLDM-HSUXUTPPSA-N	72259	Fagomine	Alkaloid	C6H13NO3	148.097	148.097	-0.675234	148.0967 86.0606 130.0863 112.0759	B	9.67221e+08	3.88458e+08	3.16301e+09	2.28049e+09	1.18538e+09	4.07288e+08	2.69324e+08	1.13413e+08	9.41885e+08	5.41105e+08	3.2813e+08	1.20865e+08
m0112-1	1.27	InChI=1S/C5H9NO4/c6-3(5(9)10)1-2-4(7)8/h3H,1-2,6H2,(H,7,8)(H,9,10)/t3-/m0/s1	WHUUTDBJXJRKMK-VKHMYHEASA-N	33032	L-Glutamic acid	Amino acid	C5H9NO4	148.06	148.06	0.23	148.0604 84.0813 102.0553	A	6.4728e+06	2.182e+07	9.6566e+06	7.67892e+06	1.15051e+07	3.81185e+06	1.88012e+06	7.29904e+06	2.54936e+06	1.8321e+06	2.86194e+06	1.5128e+06
m0123	18.56								149.023		149.0233 121.0285 111.0443 93.0340		6.95736e+07	6.68534e+07	6.48367e+07	6.62432e+07	5.23393e+07	6.32264e+07	3.92656e+07	3.97569e+07	5.10373e+07	4.11342e+07	2.99744e+07	3.94384e+07
m0125	1.51	InChI=1S/C5H11NO2S/c1-9-3-2-4(6)5(7)8/h4H,2-3,6H2,1H3,(H,7,8)/t4-/m0/s1	FFEARJCKVFRZRR-BYPYZUCNSA-N	6137	L-Methionine	Amino acid	C5H11NO2S	150.058	150.058	0.666408	150.0584 104.0533 56.0504 61.0115 133.0318 102.0554	A	3.31333e+07	5.20934e+07	1.72625e+07	3.14132e+07	1.90285e+07	5.08999e+07	2.71992e+07	2.82833e+07	1.03171e+07	1.45998e+07	8.13496e+06	2.52137e+07
m0135	1.45								152.071		152.0705 110.0603 92.0501		1.5711e+07	1.60674e+07	2.10621e+07	3.40864e+07	1.16114e+07	3.95297e+07	2.47379e+06	7.40506e+06	6.16643e+06	9.31165e+06	3.58269e+06	1.26421e+07
m0137	5.61	InChI=1S/C10H16O/c1-7(2)9-5-4-8(3)10(11)6-9/h4,9-11H,1,5-6H2,2-3H3/t9-,10+/m1/s1	BAVONGHXFVOKBV-ZJUUUORDSA-N	94221	(-)-trans-Carveol	Others	C10H16O	153.127	153.127	-0.653051	153.1273 81.0705 107.0857 93.0703 79.0549 135.1168	B	1.14894e+08	2.96396e+07	6.221e+08	5.49241e+08	4.43622e+08	6.49092e+07	5.81168e+07	1.96154e+07	3.7944e+08	2.61949e+08	2.21817e+08	5.04475e+07
m0139	1.26	InChI=1S/C6H9N3O2/c7-5(6(10)11)1-4-2-8-3-9-4/h2-3,5H,1,7H2,(H,8,9)(H,10,11)/t5-/m0/s1	HNDVDQJCIGZPNO-YFKPBYRVSA-N	6274	L-Histidine	Amino acid	C6H9N3O2	156.077	156.077	-0.3	156.0768 110.0716 83.0610 93.0452 95.0609	A	2.74983e+07	8.70283e+06	5.77011e+06	4.88608e+06	7.75954e+06	1.00233e+07	956081	3.18386e+06	483929	1.27114e+06	383908	700489
m0154	1.45	InChI=1S/C7H15NO3/c1-8(2,3)5-6(9)4-7(10)11/h6,9H,4-5H2,1-3H3/t6-/m1/s1	PHIQHXFUZVPYII-ZCFIWIBFSA-N	10917	L-Carnitine	Vitamin	C7H15NO3	162.113	162.113	0.616856	162.1126 103.0394 85.0290 60.0817 102.0918	A	3.70768e+07	1.22895e+08	2.75994e+07	2.42861e+07	6.6712e+07	6.52881e+07	4.83846e+06	1.66523e+06	2.22143e+06	1.52269e+06	3.39897e+06	4.74155e+06
m0156	9.58								162.067		162.0675 56.9657 106.0735 120.0810		602266	100448	262870	791721	364671	575499	235410	60987.2	84303.8	161549	112471	209730
m0158	11.05								162.067		162.0675 56.9657 125.0962 134.0600 79.0549		466239	185800	423925	637206	811953	316576	226087	73764.1	147561	179971	265298	165839
m0161	4.12								163.039		163.0388 89.0391 135.0441 117.0337 145.0284		4.23887e+08	3.68764e+08	2.19322e+09	1.92185e+09	1.77696e+09	1.76404e+08	2.45611e+08	2.3265e+08	1.60762e+09	8.2892e+08	8.44749e+08	4.36159e+08
m0166	1.28	InChI=1S/C6H13NO4/c8-2-3-5(10)6(11)4(9)1-7-3/h3-11H,1-2H2/t3-,4+,5-,6-/m1/s1	LXBIFEVIBLOUGU-JGWLITMVSA-N	29435	1-deoxynojirimycin-I	Alkaloid	C6H13NO4	164.092	164.092	0.609415	164.0918 146.0812 128.0708 110.0604 80.0502	B	7.9572e+08	1.1435e+09	2.40947e+08	1.74102e+08	3.34659e+08	7.19528e+08	4.08278e+07	6.58588e+07	1.04539e+07	1.17755e+07	1.65323e+07	4.95488e+07
m0167	1.5	InChI=1S/C6H13NO4/c8-2-3-5(10)6(11)4(9)1-7-3/h3-11H,1-2H2/t3-,4+,5-,6-/m1/s1	LXBIFEVIBLOUGU-JGWLITMVSA-N	29435	1-deoxynojirimycin-II	Alkaloid	C6H13NO4	164.092	164.092	-0.609415	164.0916 146.0810 110.0603 128.0708 80.0500	B	6.74922e+08	1.10153e+09	2.15934e+08	1.70481e+08	3.33545e+08	6.4155e+08	1.72714e+08	2.46712e+08	5.53903e+07	3.72931e+07	7.50955e+07	1.70239e+08
m0170	3	InChI=1S/C9H11NO2/c10-8(9(11)12)6-7-4-2-1-3-5-7/h1-5,8H,6,10H2,(H,11,12)/t8-/m0/s1	COLNVLDHVKWLRT-QMMMGPOBSA-N	6140	L-Phenylalanine	Amino acid	C9H11NO2	166.086	166.086	-2.40839	166.0859 120.0809 103.0546	A	3.09583e+09	3.1038e+09	2.34552e+09	2.97901e+09	1.37145e+09	1.31009e+09	1.25112e+09	1.77304e+09	1.49084e+09	1.3441e+09	6.52616e+08	9.21572e+08
m0171	1.2								167.048		167.0478 121.0167 144.0325 139.0271 103.0062		6.17805e+08	5.76491e+08	5.70833e+08	5.50591e+08	5.22945e+08	5.15662e+08	3.10006e+08	2.85039e+08	2.76672e+08	2.42609e+08	2.32695e+08	2.54545e+08
m0177	1.92	InChI=1S/C8H9NO3/c1-5-8(12)7(4-11)6(3-10)2-9-5/h2,4,10,12H,3H2,1H3	RADKZDMFGJYCBB-UHFFFAOYSA-N	1050	Pyridoxal	Vitamin	C8H19NO3	168.065	168.065	-1.19001	168.0653 150.0550 94.0657 122.0602 67.0550	B	1.50761e+07	2.13796e+07	3.95489e+07	3.67292e+07	4.34716e+07	1.07578e+07	6.76324e+06	5.96854e+06	8.56221e+06	6.75289e+06	6.46781e+06	3.14843e+06
m0179	1.92	InChI=1S/C8H11NO3/c1-5-8(12)7(4-11)6(3-10)2-9-5/h2,10-12H,3-4H2,1H3	LXNHXLLTXMVWPM-UHFFFAOYSA-N	1054	Pyridoxine	Vitamin	C8H11NO3	170.081	170.081	-0.18	170.0812 152.0706 134.0600 124.0575 136.0616	A	5.62306e+06	6.48885e+06	7.64612e+06	1.29235e+07	5.88646e+06	4.77536e+06	2.20664e+06	2.48614e+06	3.36582e+06	4.34897e+06	2.24986e+06	1.54866e+06
m0187	5.44								174.149		174.1489 156.1383 150.9689 69.0706 72.9379		1.66038e+06	1.11619e+07	4.44033e+06	6.41684e+06	4.88824e+06	8.31585e+06	1.21924e+07	9.79497e+06	724403	2.55135e+06	4.28639e+06	8.69025e+06
m0188	1.28	InChI=1S/C6H14N4O2/c7-4(5(11)12)2-1-3-10-6(8)9/h4H,1-3,7H2,(H,11,12)(H4,8,9,10)/t4-/m0/s1	ODKSFYDXXFIFQN-BYPYZUCNSA-N	6322	L-Arginine	Amino acid	C6H14N4O2	175.119	175.119	-0.57104	175.1189 70.0659 116.0708 60.0565 130.0974 158.0921	A	7.1717e+07	4.91355e+08	8.46222e+08	1.72315e+09	4.75815e+07	4.94538e+07	1.10988e+07	9.54483e+07	1.70736e+08	2.95059e+08	4.41818e+06	7.36842e+06
m0195	8.18								175.148		175.1480 119.0857 133.1011 105.0702 91.0547 147.1167		3.60009e+07	5.41909e+07	2.29269e+07	7.11003e+07	4.68745e+07	7.73841e+07	2.0378e+07	3.73744e+07	1.62425e+07	3.77593e+07	2.95489e+07	5.94891e+07
m0197-1	1.42	InChI=1S/C7H13NO4/c9-4-3-1-2-7(12,8-3)6(11)5(4)10/h3-6,8-12H,1-2H2/t3?,4-,5+,6+,7?/m0/s1	FXFBVZOJVHCEDO-NMACYSKISA-N	443000	Nortropanoline (Calystegin B2)	Alkaloid	C7H13NO4	176.092	176.092	0.567886	176.0918 132.0211 140.0706 158.0812	B	5.80379e+07	6.37522e+07	2.55098e+07	3.97921e+07	9.15111e+07	7.64632e+07	1.987e+07	1.92228e+07	9.2764e+06	1.30064e+07	1.99827e+07	2.55999e+07
m0200	7.38								177.164		177.1637 121.1012 107.0858 95.0859 93.0704 69.0706		6.06379e+06	5.11078e+06	1.91945e+07	1.85094e+07	1.64121e+07	2.94499e+06	3.1847e+06	2.9196e+06	1.0291e+07	8.9983e+06	7.17154e+06	1.68489e+06
m0205	1.39	InChI=1S/C7H15NO4/c1-8-2-5(10)7(12)6(11)4(8)3-9/h4-7,9-12H,2-3H2,1H3/t4-,5+,6-,7-/m1/s1	AAKDPDFZMNYDLR-XZBKPIIZSA-N	92381	N-methyl-1-deoxynojirimycin	Alkaloid	C7H15NO4	178.107	178.107	-2.24584	178.1070 134.0191 118.0864 87.0445 142.0862 160.0967	B	2.55354e+07	9.76958e+06	1.25291e+07	2.48298e+07	5.07938e+06	4.53521e+07	2.54187e+06	1.65555e+06	1.53898e+06	4.47317e+06	1.53089e+06	3.30603e+06
m0206	4.37								178.123		178.1225 134.0964 118.0653		6.82325e+07	664792	565221	1.3904e+08	8.0354e+06	1.14186e+07	1.73855e+07	136419	133677	7.27944e+07	4.35841e+06	1.14123e+07
m0210	2.9								180.138		180.1382 162.1274 105.0701 112.0760		3.40018e+06	3.09958e+06	6.36291e+06	7.10654e+06	7.01633e+06	2.24046e+06	927575	1.21913e+06	3.50808e+06	2.56839e+06	3.94005e+06	939188
m0215	12.31								181.122		181.1222 163.1117 98.9757 116.9861 134.9964 93.0704		4.38096e+07	2.676e+07	2.93574e+07	2.52739e+07	2.05637e+07	1.48747e+07	9832.25	475.217	5357.21	3914.38	6468.02	5683
m0217	1.41	InChI=1S/C9H11NO3/c10-7(9(12)13)5-6-3-1-2-4-8(6)11/h1-4,7,11H,5,10H2,(H,12,13)	WRFPVMFCRNYQNR-UHFFFAOYSA-N	91482	DL-o-Tyrosine	Amino acid	C9H11NO3	182.081	182.081	-2.74603	182.0807 136.0757 123.0443 91.0548 119.0494 165.0547	B	1.87648e+07	1.1317e+06	1.50518e+06	1.72014e+06	2.75268e+06	494163	3.2785e+07	6.6591e+07	2.01648e+07	2.06442e+07	1.51822e+07	2.3005e+07
m0218	1.92	InChI=1S/C9H11NO3/c10-8(9(12)13)5-6-1-3-7(11)4-2-6/h1-4,8,11H,5,10H2,(H,12,13)/t8-/m0/s1	OUYCCCASQSFEME-QMMMGPOBSA-N	6057	L-Tyrosine	Amino acid	C9H11NO3	182.081	182.081	-0.17	182.0812 136.0757 91.0548 123.0442 119.0493 165.0547	A	2.73725e+08	5.82774e+08	1.86958e+08	2.06141e+08	1.40653e+08	2.18851e+08	6.58633e+07	1.62677e+08	5.35566e+07	4.606e+07	3.94306e+07	6.07808e+07
m0220	8.96								183.078		183.0781 98.9846 127.0155 155.0466		6.49072e+08	4.52194e+08	9.17395e+08	5.1213e+08	4.40791e+08	2.81368e+08	5.45587e+08	5.32996e+08	6.38349e+08	5.31974e+08	5.46166e+08	5.12229e+08
m0223	2.05								184.133		184.1333 124.1122 119.0191 137.0295		1.80799e+07	9.54528e+06	1.2176e+07	1.76757e+07	4.53802e+07	3.26572e+06	7.0598e+06	4.75355e+06	6.92759e+06	8.14112e+06	2.03639e+07	1.7902e+06
m0228	6.43								189.127		189.1273 156.0933 171.1168 119.0858 105.0702 145.1013		3.73934e+07	5.91836e+07	7.90924e+06	1.89073e+07	2.1034e+07	6.03456e+07	1.3255e+07	2.6525e+07	3.15885e+06	6.28462e+06	6.91487e+06	3.00019e+07
m0229	11.44								189.091		189.0908 147.0803 91.0547 171.0802 128.0623 105.0702		6.20984e+06	3.70588e+06	110000	163072	116575	1.60506e+06	3.33155e+06	2.24525e+06	23791.7	84141.6	34202.4	1.51933e+06
m0230	12.48								189.091		189.0909 147.0804 91.0547 128.0622 171.0800 119.0857		3.76575e+06	4.18326e+06	108831	123903	59963.9	1.93315e+06	1.84312e+06	3.13517e+06	168794	35345.4	33337.1	1.41595e+06
m0235	17.85								189.091		189.0909 147.0803 91.0547 171.0799 128.0622		3.54956e+06	4.94447e+06	191651	150639	102985	3.17059e+06	1.89925e+06	3.43193e+06	101886	28507	6288.58	1.97775e+06
m0237	6.1								191.143		191.1432 133.1012 105.0701 173.1328 91.0547 107.0859		5.63492e+07	7.99994e+07	4.48366e+07	1.06882e+08	9.53276e+07	7.01493e+07	2.46344e+07	4.03107e+07	2.36259e+07	4.74646e+07	4.19801e+07	4.60879e+07
m0248	7.38	InChI=1S/C10H8O4/c1-13-9-4-6-2-3-10(12)14-8(6)5-7(9)11/h2-5,11H,1H3	RODXRVNMMDRFIK-UHFFFAOYSA-N	5280460	Scopoletin	Ployphenol	C10H8O4	193.049	193.049	0.18	193.0495 133.0284 178.0260 137.0596 122.0364 150.0311	B	2.65951e+07	1.78206e+07	5.3562e+08	1.40049e+09	2.95844e+07	5.06581e+07	1.04787e+07	8.98455e+06	2.45163e+08	5.73558e+08	1.20693e+07	2.71958e+07
m0251	11.76								193.122		193.1223 91.0547 93.0704 133.1012 79.0549 105.0702		1.5741e+06	582416	1.42337e+06	1.04066e+07	1.89607e+06	1.29043e+06	1.112e+07	7.89371e+06	3.98998e+06	1.27014e+07	1.23143e+07	2.09153e+07
m0252	17.2								193.159		193.1586 109.0651 95.0495 175.1475 107.0858 69.0706		2.28538e+07	1.08714e+07	1.63084e+07	1.10952e+07	7.28895e+06	6.45252e+06	1.12674e+07	7.98516e+06	8.44804e+06	6.42051e+06	3.70978e+06	6.97504e+06
m0253	4.92								194.081		194.0811 148.0756 176.0705 120.0809		2.60017e+07	9.72594e+06	6.82068e+06	2.56544e+07	2.44753e+07	7.15987e+06	7.02327e+06	5.11681e+06	2.41854e+06	8.67161e+06	1.04769e+07	4.25366e+06
m0254	6.45								195.102		195.1018 177.1638 95.0860 121.1013 107.0494		4.00981e+06	4.04182e+06	2.43552e+06	6.09855e+06	7.79463e+06	2.73779e+06	1.13584e+06	1.17754e+06	1.17823e+06	2.06906e+06	3.2687e+06	1.20176e+06
m0256	9.82								195.138		195.1378 81.0705 67.0550 93.0703 79.0548 149.1323		2.11661e+07	3.6309e+06	5.57899e+06	6.20831e+07	1.1944e+07	1.0745e+07	8.48356e+06	2.12399e+06	2.35307e+06	2.32356e+07	4.37637e+06	5.95745e+06
m0262	2.56								196.097		196.0969 150.0914 178.0862 122.0602 167.9939		1.26983e+08	7.50873e+07	5.3084e+07	8.09253e+07	1.461e+08	3.86689e+07	4.2369e+07	3.00716e+07	2.18141e+07	2.79588e+07	4.3853e+07	1.82482e+07
m0263	6.32								197.117		197.1171 150.9687 179.1066 133.1011 107.0858 173.9848		2.37745e+07	2.41662e+07	7.64091e+06	1.8971e+07	8.15135e+06	2.34909e+07	9.40056e+06	1.19941e+07	3.32727e+06	7.6841e+06	3.02848e+06	1.40834e+07
m0272	2.15								200.128		200.1280 128.0706 100.0760 70.0659 87.0444 97.0650		8.40533e+06	1.19273e+07	1.06185e+07	1.27442e+07	2.11162e+07	8.16798e+06	581365	1.70121e+06	2.15537e+06	1.63791e+06	7.19589e+06	766179
m0276	6.21								201.557		201.5572 98.9757 116.9861 57.0707 177.0070 191.0226		2.09398e+07	8.5567e+06	1.46209e+06	2.37962e+06	6.53664e+06	1.06883e+07	6.76999e+06	2.8702e+06	414623	768159	2.19075e+06	3.52052e+06
m0279	1.92								202.144		202.1436 166.1225 138.1276 184.1332 70.0659 122.0966		1.9068e+07	5.05489e+07	1.58458e+06	5.76727e+06	1.08156e+07	5.2486e+07	7.79302e+06	2.13926e+07	829268	1.74503e+06	3.60622e+06	1.91017e+07
m0281	3.89								203.139		203.1387 84.0450 186.1123 74.0971 130.0499 57.0708		9.76718e+07	1.47332e+07	1.99127e+06	1.06991e+06	5.01844e+06	4.97264e+07	3.28455e+07	6.04933e+06	354665	168947	987620	2.99883e+07
m0285	1.92								204.134		204.1343 85.0290 158.1288 71.0499 114.0916		3.39672e+07	8.71485e+06	1.68669e+07	2.28673e+07	2.01368e+07	1.45666e+07	9.24952e+06	3.02473e+06	5.86013e+06	6.82774e+06	6.28172e+06	6.32136e+06
m0291	4.24	InChI=1S/C11H12N2O2/c12-9(11(14)15)5-7-6-13-10-4-2-1-3-8(7)10/h1-4,6,9,13H,5,12H2,(H,14,15)/t9-/m0/s1	QIVBCDIJIAJPQS-VIFPVBQESA-N	6305	L-Tryptophan	Amino acid	C11H12N2O2	205.097	205.097	-2.92544	205.0966 146.0599 118.0653 188.0705 144.0807 132.0808	A	2.57717e+09	2.58455e+09	9.1664e+08	9.95331e+08	1.46424e+09	2.15858e+08	8.62589e+08	1.22833e+09	3.80967e+08	3.40514e+08	5.36113e+08	1.32799e+08
m0292	7.83								205.044		205.0439 105.0701 98.9756 116.9860 149.0227		1.01284e+07	5.6004e+06	1.42493e+07	7.07966e+06	9.30786e+06	4.3429e+06	3.8386e+06	2.30709e+06	5.54456e+06	2.9492e+06	3.95988e+06	1.44268e+06
m0300	1.44	InChI=1S/C8H15NO5/c1-9-4-3(10)2-8(9,14)7(13)6(12)5(4)11/h3-7,10-14H,2H2,1H3	XTMAEPUCHRMBTC-UHFFFAOYSA-N	101415075	N-Methylcalystegine C1	Others	C8H15NO5	206.102	206.102	-2.42598	206.1018 170.0807 188.0913 146.0808	B	1.46065e+07	1.75128e+07	1.20158e+07	2.02587e+07	1.33025e+07	2.28264e+07	1.17045e+07	1.43094e+07	9.72391e+06	1.15403e+07	1.02304e+07	1.13323e+07
m0317	1.3								208.972		208.9718 191.9457 94.9300 119.5049		3.5065e+07	6.28e+07	3.1335e+06	1.14137e+07	5.20061e+06	3.94725e+06	1.02116e+07	2.0117e+07	1.03816e+06	2.79704e+06	1.58596e+06	1.12828e+06
m0325	7.47								211.133		211.1331 81.0341 83.0498 55.0551 81.0705 91.0547		5.78907e+06	1.25081e+06	987650	1.95259e+07	1.60428e+06	2.29589e+06	1.85964e+06	737220	208778	6.27508e+06	260437	1.0397e+06
m0330	9.42								211.132		211.1321 81.0341 83.0497 55.0551 81.0705 79.0549		5.9071e+06	1.07606e+06	1.16988e+06	2.99299e+07	2.87907e+06	3.71477e+06	6.21972e+06	1.22712e+06	871627	2.06227e+07	1.5707e+06	3.30502e+06
m0344	15.66								213.148		213.1483 111.0443 181.1223 125.0597 107.0859 135.1168		6.91001e+07	3.77439e+07	1.38356e+07	1.33572e+07	3.30411e+07	3.67051e+07	1.10899e+07	8.99405e+06	7.43466e+06	5.74179e+06	1.89304e+07	1.46559e+07
m0345	6.89								215.139		215.1389 197.1283 150.9687 179.1178 132.9583 95.0861		3.37848e+06	2.92155e+06	1.32766e+06	3.71908e+06	1.24125e+06	2.46463e+06	1.03302e+06	1.09185e+06	504893	1.28206e+06	334338	1.20236e+06
m0346	11.62								215.164		215.1641		4.46795e+06	5.08098e+06	4.28807e+06	8.36832e+06	1.86815e+07	6.49901e+06	1.48378e+06	1.92819e+06	1.23848e+06	2.10114e+06	5.09086e+06	4.07375e+06
m0351	1.27								216.035		216.0353 119.0191 137.0295 144.0505 188.0404 131.0190		8.3604e+06	1.09716e+07	5.17486e+06	4.32335e+06	4.44739e+06	1.54208e+06	1.93873e+06	2.54517e+06	1.10886e+06	888520	1.00476e+06	317835
m0358	5.51								217.155		217.1545 84.0449 88.1126 200.1279 130.0498 71.0862		1.78274e+08	2.6329e+07	1.6237e+06	2.74693e+06	2.70957e+06	9.64819e+07	5.97193e+07	1.0471e+07	405273	462429	354187	5.05907e+07
m0359	5.72								217.155		217.1555 84.0450 88.1126 200.1281 130.0500 71.0863		1.78238e+08	2.63288e+07	1.62384e+06	2.74312e+06	2.70948e+06	9.65385e+07	1.35947e+07	2.74625e+06	65430.4	60034.6	34166.2	1.13992e+07
m0362	1.44								218.139		218.1387 182.1176 138.0914 200.1281 146.0811 156.1019		3.1596e+07	6.47718e+07	890616	1.72864e+06	2.97937e+06	7.20213e+07	1.59515e+07	2.95078e+07	717012	683191	1.3772e+06	2.61851e+07
m0364	4.39								218.138		218.1385 154.1226 172.1331 56.0504 109.1015 67.0550		2.18557e+06	1.55965e+06	1.30859e+06	1.47947e+06	723100	1.56385e+06	184495	142475	155183	190780	13503.9	98601.1
m0367	8.71								218.211		218.2113 70.0659 88.0762 106.0866 57.0707		7.20467e+07	6.33333e+07	5.76372e+07	6.26436e+07	5.72577e+07	4.59895e+07	2.68707e+07	2.75441e+07	2.39405e+07	2.0406e+07	2.46366e+07	2.20929e+07
m0370	2.95								219.134		219.1339 60.0453 86.0970 132.1020 173.1285 201.1233		8.2567e+07	7.40068e+07	9.90374e+07	1.80639e+08	6.47889e+07	4.71078e+07	141551	292537	388344	570640	211879	122646
m0371	5.64								219.101		219.1015 174.0675 189.0909 129.0699 141.0698 131.0855		4.51007e+07	3.71392e+07	1.27815e+07	1.64486e+07	7.58019e+06	8.24332e+07	1.39754e+07	1.33924e+07	4.46884e+06	5.03469e+06	2.42574e+06	3.30866e+07
m0372	7.19								219.101		219.1015 174.0675 189.0909 129.0699 141.0697 131.0855		2.19559e+07	3.66243e+07	2.12963e+07	2.22258e+07	2.79655e+07	3.86924e+07	1.07402e+07	1.63812e+07	6.41202e+06	6.20473e+06	7.89098e+06	1.54759e+07
m0373	16.71								219.174		219.1742 91.0547 79.0549 93.0703 81.0705 67.0550		3.5524e+07	1.0057e+07	1.17262e+07	3.41815e+07	9.24062e+06	1.86219e+07	1.7917e+07	7.9552e+06	7.97539e+06	2.08866e+07	8.7067e+06	1.62447e+07
m0375	3.7	InChI=1S/C9H17NO5/c1-9(2,5-11)7(14)8(15)10-4-3-6(12)13/h7,11,14H,3-5H2,1-2H3,(H,10,15)(H,12,13)/t7-/m0/s1	GHOKWGTUZJEAQD-ZETCQYMHSA-N	6613	D-Pantothenic acid	Vitamin	C9H17NO5	220.118	220.118	0.2	220.1179 90.0555 202.1073 184.0968 124.0759 98.0241	A	2.91448e+08	2.86413e+08	4.31325e+08	5.82942e+08	2.54458e+08	2.5624e+08	8.98524e+07	1.05627e+08	1.81336e+08	1.91726e+08	8.76019e+07	1.01081e+08
m0378	1.33								221.024		221.0242 104.1073 60.0816		2.99606e+07	2.31787e+07	1.85179e+07	1.96705e+07	2.80184e+07	3.08667e+07	1.03513e+06	2.21126e+06	1.40861e+06	1.02126e+06	1.81746e+06	3.46444e+06
m0379	2.03								221.092		221.0923 130.0652 158.0600 175.0866 132.0444		2.87687e+07	2.5861e+07	1.08848e+07	1.17245e+07	1.75253e+07	6.00407e+06	3.29755e+06	5.95614e+06	3.93651e+06	3.58562e+06	5.45716e+06	1.09008e+06
m0380	2.34								221.092		221.0919 130.0652 158.0600 175.0865 132.0444 157.0760		9.08581e+07	1.30882e+08	6.00232e+07	6.13513e+07	1.00091e+08	4.33113e+07	1.26263e+07	2.85744e+07	1.82538e+07	1.50536e+07	2.41507e+07	1.33713e+07
m0383	9.12								221.19		221.1898 81.0705 135.1168 107.0858 93.0703 79.0549		1.14411e+07	5.42121e+06	1.12355e+08	3.24114e+07	2.8594e+07	7.70422e+06	3.45763e+06	2.49122e+06	4.42046e+07	1.08483e+07	1.03961e+07	3.80021e+06
m0384	9.4								221.19		221.1897 81.0705 135.1169 107.0859 119.0858 93.0705		1.77047e+07	1.01461e+07	6.67491e+07	2.8789e+07	4.20593e+07	1.19715e+07	3.57602e+06	3.4877e+06	2.30252e+07	8.04357e+06	1.19156e+07	3.46954e+06
m0385	11.89								221.117		221.1171 149.0597 91.0547 119.0493 203.1066 171.0803		353279	410822	588167	1.50766e+06	377658	5.30843e+06	192440	138584	235210	512499	105996	3.80772e+06
m0389	14.36								221.117		221.1171 149.0596 91.0547 119.0493 171.0803 203.1064		5.81274e+06	3.70186e+06	5.5916e+06	7.31457e+06	3.77345e+06	1.81924e+07	1.13794e+06	1.2281e+06	1.7657e+06	1.9612e+06	844103	9.11103e+06
m0391	4.9								222.116		222.1158 83.0861 55.0551 101.0964 134.9966		2.3808e+07	1.09568e+07	123749	7.07641e+06	2.85392e+06	9.32753e+06	6.12671e+06	3.44945e+06	51109.7	1.94755e+06	757231	4.15301e+06
m0393	1.31								223.972		223.9720 94.9300 206.1018 97.0287 188.0921 97.5777		1.05176e+07	1.01111e+07	1.71091e+07	1.43648e+07	1.57342e+07	4.57513e+06	1.71025e+06	2.08248e+06	2.77164e+06	2.13649e+06	2.76326e+06	786560
m0395	5.3								223.133		223.1328 149.0960 93.0704 121.0650 109.0651 205.1221		3.46868e+06	5.14633e+06	3.8814e+06	7.59867e+06	9.83706e+06	7.78002e+06	1.18493e+06	1.75552e+06	1.18141e+06	1.90595e+06	2.1153e+06	2.73716e+06
m0396	6.08								223.091		223.0908 98.9758 81.0705 116.9861 177.0069		8.66546e+06	1.09437e+07	4.80215e+06	7.63138e+06	4.95065e+06	1.20799e+07	3.18838e+06	4.45611e+06	1.70387e+06	2.85235e+06	1.57566e+06	3.92398e+06
m0397	7.72								223.096		223.0963 167.0338 149.0232 93.0340 121.0285 205.0858		8.0781e+06	5.12656e+06	452560	871718	792404	7.85773e+06	2.68491e+06	1.8135e+06	141330	81312.3	328397	2.89459e+06
m0408	8.57								225.148		225.1481 99.0445 71.0499 107.0858 183.1379 97.0652		1.8685e+07	1.13889e+07	9.023e+06	1.07788e+07	1.01023e+07	7.13836e+06	5.58297e+06	5.52665e+06	4.51069e+06	3.79554e+06	4.2682e+06	4.43928e+06
m0415	11.1								226.18		226.1800 180.1745 81.0703 55.0550 107.0857 83.0859 93.0703		5.4368e+07	5.72042e+07	3.90012e+07	3.08302e+07	3.5284e+07	3.51669e+07	3.83062e+06	4.10726e+06	3.89714e+06	2.79328e+06	2.58539e+06	3.37805e+06
m0429	2.12								228.159		228.1592 210.1487 168.1382 150.1276 96.0812 79.0548		1.36812e+07	3.6227e+07	1.35439e+07	5.30341e+06	2.3622e+07	2.56516e+07	2.68128e+06	1.24775e+07	1.89865e+06	1.75817e+06	2.2589e+06	8.92248e+06
m0430	2.84								228.159		228.1593 210.1488 94.0656 192.1381 96.0812 70.0659		4.43113e+07	8.34048e+07	3.22251e+08	3.25468e+08	8.70545e+08	4.83214e+07	6.81896e+06	2.16023e+07	1.18593e+08	8.78825e+07	2.40043e+08	1.06387e+07
m0432	6.82								228.065		228.0647 114.0915 105.0701 98.9757 116.9860 171.0488		3.24799e+06	6.8075e+06	2.54832e+07	1.58088e+07	2.1623e+07	1.61406e+06	1.21321e+06	2.63163e+06	7.11748e+06	4.43134e+06	7.24776e+06	511283
m0433	1.44								229.155		229.1545 70.0659 142.0863 58.0660 114.0552 60.0816		3.92127e+07	3.21205e+07	3.74345e+07	4.08354e+07	2.49971e+07	3.95068e+07	4.30926e+07	2.99277e+07	6.69647e+07	3.73833e+07	3.82525e+07	2.25773e+07
m0434	2.01								229.155		229.1546 70.0659 142.0862 114.0552 60.0816		1.25886e+08	7.69333e+07	1.94855e+08	1.35356e+08	7.43471e+07	7.59376e+07	3.56768e+07	3.45981e+07	7.88138e+07	4.74173e+07	3.24279e+07	2.93462e+07
m0437	1.3								230.886		230.8858 184.0454 202.0560 160.0454 119.0191 142.0349		4.39862e+07	8.595e+06	2.24671e+07	1.73447e+07	1.97599e+07	2.26285e+07	1.36731e+07	2.48196e+06	6.68019e+06	4.73165e+06	5.37953e+06	6.55875e+06
m0439	4.36								230.175		230.1750 212.1644 194.1539 70.0659 95.0860 116.0709		9.62756e+07	1.43978e+08	3.67889e+07	5.36425e+07	9.56484e+07	7.535e+07	2.08628e+07	5.56785e+07	9.82758e+06	1.17593e+07	2.9276e+07	3.27159e+07
m0440	6.07								230.154		230.1537 189.1273 81.0705 55.0551 212.1644 67.0550		3.57986e+06	532.6	496.822	8.85476e+06	489.244	509221	5.75418e+06	2.72702e+06	2.54021e+06	4.575e+06	4.81418e+06	3.35442e+06
m0443	4.63								231.169		231.1694 72.0815 55.0551 86.0970 132.1019 57.0582		3.89293e+07	4.96816e+07	2.57156e+07	6.96764e+07	4.51879e+07	2.41618e+07	1.18005e+07	1.96652e+07	1.54938e+07	2.00976e+07	1.40387e+07	1.11375e+07
m0445	2.19								232.118		232.1178 214.1073 85.0290 158.0811 112.0760 86.0606		1.58942e+08	2.2864e+07	2.70133e+07	1.49182e+08	2.03287e+07	6.91197e+07	4.91893e+07	1.91245e+07	7.09906e+07	1.12392e+08	4.05206e+07	3.67016e+07
m0448	3.33	InChI=1S/C10H20N2O4/c1-5(2)4-7(10(15)16)12-9(14)8(11)6(3)13/h5-8,13H,4,11H2,1-3H3,(H,12,14)(H,15,16)	BQBCIBCLXBKYHW-UHFFFAOYSA-N	4420322	Thr-Leu	Polypeptide	C10H20N2O4	233.15	233.149	-0.857818	233.1494 74.0608 86.0970 132.1019 56.0504 187.1441	B	4.89779e+07	4.35597e+07	6.09454e+07	1.89957e+08	6.0935e+07	4.28844e+07	1.21468e+07	1.49733e+07	1.95091e+07	4.48034e+07	1.40762e+07	1.80295e+07
m0456	12.43								235.169		235.1691 93.0704 91.0548 79.0549 95.0857 67.0550		8.20937e+06	925512	1.72857e+06	6.7002e+06	2.06545e+06	3.37204e+06	3.7758e+06	1.01633e+06	1.46173e+06	3.15375e+06	1.44167e+06	2.57942e+06
m0459	1.3								236.079		236.0794 149.0112 176.0585 162.0427 104.1074		2.8891e+06	1.61237e+06	442561	1.51389e+06	5.30303e+06	6.85491e+06	778882	445508	133452	381281	1.32832e+06	2.15526e+06
m0466	8.24								237.185		237.1847 133.1012 81.0705 105.0702 151.1118 93.0704		7.98948e+06	4.19657e+06	3.15827e+07	2.04342e+07	1.20972e+07	9.52391e+06	2.22094e+06	1.56272e+06	1.28488e+07	6.78182e+06	4.33335e+06	3.84356e+06
m0471	2.82								238.071		238.0708 210.0760 124.0394 122.0602		9.18222e+06	9.05091e+06	6.36125e+07	4.90763e+07	1.55014e+07	5.42306e+06	3.89935e+06	1.33457e+06	1.22509e+07	9.02657e+06	3.93496e+06	1.43924e+06
m0472	8.86								239.2		239.2003 95.0860 81.0705 107.0859 93.0703 137.1324		3.56513e+06	1.85687e+06	1.40473e+07	7.88605e+06	1.05979e+07	2.9688e+06	1.0944e+06	590701	4.14381e+06	1.98073e+06	2.75201e+06	997923
m0476	13.31								239.164		239.1639 183.1168 171.1167 197.1323 129.0699 155.0853		2.66388e+06	578726	951338	1.89971e+06	1.01232e+06	1.06835e+06	1.38874e+06	436631	393926	742315	395829	801820
m0481	17.25								239.237		239.2368 171.1167 183.1168 197.1324 129.0700		9.14003e+06	8.50174e+06	1.0138e+07	1.36506e+07	4.91426e+06	1.06906e+07	1.96783e+06	2.61779e+06	1.98765e+06	3.02925e+06	1.91555e+06	3.41166e+06
m0482	17.75								239.237		239.2367 57.0707 95.0858 67.0550 81.0706 71.0863		3.6403e+07	3.70251e+07	1.37032e+07	3.44456e+07	6.02406e+06	3.12983e+07	1.08892e+07	1.34927e+07	5.9368e+06	1.17869e+07	4.15568e+06	1.41709e+07
m0485	1.44								241.155		241.1545 104.1074 60.0816 83.4883 70.0659		2.47125e+07	2.06045e+07	3.37401e+07	3.69925e+07	8.35329e+06	3.48188e+07	2.05261e+07	1.24152e+07	2.00685e+07	1.465e+07	1.22752e+07	1.82822e+07
m0486	1.93								241.155		241.1545 58.0660 84.0814 196.0968 70.0659 128.1071		6.41752e+07	4.57188e+07	7.38683e+07	6.34899e+07	4.99078e+07	4.88575e+07	1.81158e+07	1.66453e+07	2.62258e+07	1.97231e+07	1.55577e+07	1.805e+07
m0488	12.99								241.143		241.1433 227.1277 163.1117 95.0861 93.0704 135.1168		927656	111572	277751	1.44652e+06	2.74412e+06	451391	294480	12596.5	22088.9	218932	425112	256324
m0494	6.11								243.132		243.1324 84.0450 86.0970 132.1019 197.1285 56.0503		7.56827e+06	3.67812e+06	3.11393e+06	1.37803e+07	1.55674e+06	4.87578e+06	1.81181e+06	1.2458e+06	996097	3.40318e+06	345870	1.99313e+06
m0495	13.95								243.159		243.1590 81.0705 147.1167 105.0702 165.1274 91.0547		3.80757e+06	5.257e+06	5.48051e+06	6.30734e+06	1.23882e+08	5.01857e+06	1.31619e+06	2.05194e+06	933583	1.32991e+06	2.18219e+07	1.97853e+06
m0499	1.92	InChI=1S/C9H13N3O5/c10-5-1-2-12(9(16)11-5)8-7(15)6(14)4(3-13)17-8/h1-2,4,6-8,13-15H,3H2,(H2,10,11,16)/t4-,6-,7-,8-/m1/s1	UHDGCWIWMRVCDJ-XVFCMESISA-N	6175	Cytidine	Nucleic acid derivative	C9H13N3O5	244.093	244.094	6.1452	244.0943 112.0508 95.0245	B	6.25636e+06	3.80074e+06	5.09813e+06	5.57426e+06	1.48121e+07	1.84271e+06	1.86986e+06	2.52361e+06	3.19328e+06	5.62428e+06	2.29294e+06	1.28962e+06
m0508	3.02								246.17		246.1698 110.0240 113.1076 141.1022 86.0970 212.0917		4.80634e+06	1.61821e+07	264018	435304	2.66924e+06	5.31059e+06	2.00272e+06	4.9041e+06	383.37	17200.6	21723.4	3.45519e+06
m0509	3.95								246.17		246.1698 228.1593 166.1226 184.1332 210.1488 81.0705		7.73926e+07	2.40916e+08	86579.6	224408	4.60999e+06	1.11322e+08	1.97967e+07	8.99014e+07	21021.3	72726.8	1.26654e+06	3.75086e+07
m0510	6.67								246.169		246.1695 182.1539 200.1644 81.0705 56.0503 95.0860		2.25749e+06	25220.6	3519.26	2.38886e+06	2810.22	267838	719318	365.087	372.466	727314	375.229	132005
m0512	10.94								246.243		246.2425 88.0762 70.0659 106.0866 57.0707 228.2321		5.98991e+07	4.97324e+07	4.52901e+07	5.22572e+07	4.78279e+07	3.83348e+07	1.8193e+07	1.71126e+07	1.53804e+07	1.27132e+07	1.47331e+07	1.44556e+07
m0515	7.51	InChI=1S/C13H14N2O3/c1-8(16)15-12(13(17)18)6-9-7-14-11-5-3-2-4-10(9)11/h2-5,7,12,14H,6H2,1H3,(H,15,16)(H,17,18)	DZTHIGRZJZPRDV-UHFFFAOYSA-N	2002	N-Acetyl-DL-tryptophan	Tryptophan metabolite	C13H14N2O3	247.108	247.107	-2.42809	247.1071 159.0916 188.0705 146.0600 132.0808 130.0652	B	1.01513e+08	5.60947e+07	6.3414e+07	8.39887e+07	1.30316e+08	4.39253e+06	2.8654e+07	1.94475e+07	2.05464e+07	2.25461e+07	3.61574e+07	1.77884e+06
m0516	9.56								247.133		247.1328 187.1117 201.1273 173.1324 229.1223 91.0547		3.8215e+07	1.67316e+07	2.57013e+07	2.00195e+07	2.87528e+07	2.62548e+07	1.0378e+07	6.47052e+06	7.98668e+06	5.64899e+06	7.84257e+06	1.02365e+07
m0517	13.37								247.096		247.0962 191.0337 205.0494 135.0440 163.0388 217.0493		3.8023e+06	696496	4037.24	4178.48	433.598	44955.1	1.19961e+06	366244	2604.6	1529.54	2123.81	40647.1
m0528	4.5								249.123		249.1229 146.0600 132.0808 188.0706 118.0653 72.0451		7.0305e+06	9.54676e+06	5.29394e+06	1.13328e+07	9.66733e+06	8.08973e+06	2.22436e+06	4.28455e+06	1.96021e+06	3.57161e+06	3.24036e+06	5.3548e+06
m0529	6.89								249.112		249.1120 69.0342 85.0290 81.0341 127.0390 87.0082		2.12456e+06	3.659e+06	811507	1.98529e+06	1.54686e+06	4.39145e+06	789580	1.79708e+06	295287	755944	611776	2.00304e+06
m0530	7.23								249.112		249.1119 129.0699 159.0804 187.0752 131.0855 128.0621		1.4727e+07	1.89253e+07	608557	3.92222e+06	4.75385e+06	2.13266e+07	3.48242e+06	5.09925e+06	169654	1.00211e+06	1.10713e+06	6.48267e+06
m0531	7.47								249.112		249.1120 79.0549 107.0494 69.0343 85.0290 87.0082		2.22561e+07	2.02515e+07	1.91488e+06	6.63772e+06	3.46354e+06	1.61521e+07	6.36159e+06	7.41416e+06	552839	1.77324e+06	863253	4.92893e+06
m0532	8.64								249.088		249.0882 159.0807 219.1017 69.0341 91.0549 81.0339		1.83465e+07	1.97428e+07	3.94804e+06	1.41119e+07	1.95303e+06	2.55886e+07	5.12175e+06	5.97024e+06	990930	3.76202e+06	654303	7.36018e+06
m0540	8.23								250.096		250.0961 98.9757 116.9860 177.0072 121.1013		4.95091e+06	6.97791e+06	1.02603e+06	1.47068e+06	4.71883e+06	1.27893e+07	1.02466e+06	1.52269e+06	63015.1	258619	1.18292e+06	2.52457e+06
m0542	10.16								250.113		250.1130		403403	81083.8	1.12213e+06	1.77467e+06	2.26746e+06	246426	87468.9	4484.56	70704.8	301271	32343.6	26295.2
m0543	1.31								251.031		251.0306 72.0814 84.0812 198.1120 216.1227 96.9285		2.30126e+06	4.46084e+06	1.40354e+07	3.49414e+07	1.44874e+06	4.02336e+06	364329	694004	3.69349e+06	9.29853e+06	179293	283408
m0544	8.01								251.128		251.1277 81.0705 93.0703 145.1010 163.1115 67.0550		1.32199e+08	7.96597e+07	611810	1.07383e+06	1.71861e+06	4.71194e+07	3.34996e+07	2.27042e+07	129037	306849	353223	1.34867e+07
m0547	9.36								252.094		252.0936 149.0121 247.0849 230.0982 156.0359 131.0014		2.04813e+07	2.40133e+07	4.90488e+06	1.27958e+07	1.60828e+07	3.04324e+07	5.24913e+06	1.0398e+07	2.59849e+06	6.08633e+06	8.43126e+06	9.21024e+06
m0548	3.84	InChI=1S/C12H16N2O4/c13-9(7-15)11(16)14-10(12(17)18)6-8-4-2-1-3-5-8/h1-5,9-10,15H,6-7,13H2,(H,14,16)(H,17,18)	PPQRSMGDOHLTBE-UHFFFAOYSA-N	21285384	Ser-Phe	Polypeptide	C12H16N2O4	253.118	253.118	-2.37043	253.1177 120.0809 60.0452 166.0861 207.1127 103.0546	B	2.15793e+07	2.03591e+07	1.84335e+07	2.49832e+07	1.61495e+07	1.13297e+07	5.32175e+06	6.18723e+06	5.38202e+06	5.77626e+06	3.80482e+06	4.38179e+06
m0550	7.25								253.143		253.1434 121.0650 93.0704 81.0705 217.1222 105.0702		4.19663e+07	2.80298e+07	489582	1.21876e+06	536464	3.62403e+07	1.24695e+07	9.42508e+06	684420	453245	368294	1.16245e+07
m0554	16.2								253.18		253.1797		529127	228535	882159	379265	1.12445e+06	109218	226025	110589	221785	184498	517743	79855
m0563	1.9								256.082		256.0815 124.0400 57.0300 85.0300 80.0500		4.20554e+07	3.09094e+07	3.71375e+07	3.69748e+07	4.26969e+07	3.85344e+07	7.37284e+06	5.0055e+06	5.48585e+06	7.97701e+06	3.88935e+06	4.95029e+06
m0576	3.97								259.042		259.0423 213.0546 163.0389 135.0441 259.0563 115.0544		1.98806e+07	6.63035e+07	1.91771e+08	7.82744e+07	1.82442e+08	5.32802e+07	809959	1.18288e+07	3.75929e+07	1.07174e+07	3.60274e+07	9.38985e+06
m0581	20.94								259.205		259.2054 119.0857 175.1479 133.1011 161.1323 105.0702		3.42306e+07	1.6187e+07	2.45405e+07	1.79655e+07	1.13961e+07	1.03838e+07	1.04204e+07	6.5047e+06	6.5465e+06	4.89699e+06	3.05716e+06	6.04552e+06
m0592	8.56								262.18		262.1801 176.1432 87.0447 118.0653 146.0961 132.0806		215371	83606.7	22504.2	409978	49703.5	445585	1.803e+06	10671.4	5767.97	266169	203989	255840
m0593	8.95								262.238		262.2375 200.2007 88.0762 70.0659 102.0916 176.1432		1.96364e+07	1.79184e+07	1.64382e+07	1.69606e+07	1.61267e+07	1.32342e+07	5.61461e+06	5.90179e+06	6.31341e+06	4.64163e+06	5.46714e+06	4.28015e+06
m0601	7.66								264.544		264.5442 146.9966 188.7338 116.9859 216.9307 97.0288		1.86917e+07	1.69912e+07	1.19057e+06	1.82276e+06	351084	3.2488e+07	4.92489e+06	4.33061e+06	560872	846947	290682	4.71813e+06
m0604	1.92	InChI=1S/C12H17N4OS/c1-8-11(3-4-17)18-7-16(8)6-10-5-14-9(2)15-12(10)13/h5,7,17H,3-4,6H2,1-2H3,(H2,13,14,15)/q+1	JZRWCGZRTZMZEH-UHFFFAOYSA-N	1130	Thiamin	Vitamin	C12H16N4OS	265.112	265.112	-0.754399	265.1116 122.0714 144.0477 81.0453	B	2.54759e+07	3.02345e+07	1.33095e+07	2.71241e+07	1.54534e+07	1.72789e+07	2.12088e+06	6.9075e+06	3.2723e+06	5.43932e+06	3.71882e+06	4.50789e+06
m0605	4.97								265.143		265.1430 120.0809 103.0546 119.0857 91.0547 105.0702		1.36035e+07	1.04844e+07	1.1521e+07	1.83661e+07	1.28367e+07	1.24977e+07	3.35265e+06	3.3649e+06	3.80547e+06	3.7233e+06	2.72289e+06	3.3499e+06
m0608	10.16								265.084		265.0836 81.0546 80.1030 173.6442 138.2244 125.9302		535383	108430	214087	1.37656e+06	335618	213996	47411.8	403.851	431.073	190967	3415.34	30311.1
m0613	6.35								266.161		266.1610 136.0618 234.1348 137.0457		2.05076e+06	440722	634476	8.32493e+06	1.24292e+06	775178	187315	385.311	32921.1	1.78659e+06	401.059	48166.3
m0614	4.22	InChI=1S/C13H18N2O4/c1-8(16)11(14)12(17)15-10(13(18)19)7-9-5-3-2-4-6-9/h2-6,8,10-11,16H,7,14H2,1H3,(H,15,17)(H,18,19)	IQHUITKNHOKGFC-UHFFFAOYSA-N	4099799	Thr-Phe	Polypeptide	C13H18N2O4	267.134	267.134	0.374344	267.1340 74.0607 120.0809 166.0861 56.0504	B	1.11794e+07	9.28125e+06	1.50888e+07	2.23253e+07	1.10655e+07	6.59574e+06	2.87096e+06	2.29328e+06	3.78202e+06	4.71449e+06	2.36523e+06	3.1999e+06
m0616	9								267.12		267.1201 81.0705 105.0700		5.11411e+06	507234	213889	1.32151e+07	1.02832e+06	1.77861e+06	794232	59081.6	8650.03	2.06163e+06	200244	383310
m0621	2.44	InChI=1S/C10H13N5O4/c11-8-5-9(13-2-12-8)15(3-14-5)10-7(18)6(17)4(1-16)19-10/h2-4,6-7,10,16-18H,1H2,(H2,11,12,13)/t4-,6-,7-,10-/m1/s1	OIRDTQYFTABQOQ-KQYNXXCUSA-N	60961	Adenosine	Nucleoside	C10H13N5O4	268.104	268.104	-0.745979	268.1038 136.0617 119.0351	A	4.63609e+09	4.07437e+09	8.21319e+08	8.5657e+08	2.40416e+09	2.4708e+09	1.16977e+09	1.35792e+09	2.95077e+08	2.631e+08	7.00932e+08	9.1677e+08
m0626	7.61								271.101		271.1013 135.0437 98.9755 107.0857 116.9857 81.0702		2.89659e+07	7.3154e+07	8.11042e+06	1.3062e+07	8.13651e+07	2.06639e+07	8.02714e+06	1.85298e+07	2.2256e+06	3.30014e+06	1.9896e+07	5.42835e+06
m0627	10.44	InChI=1S/C15H10O5/c16-9-3-1-8(2-4-9)13-7-12(19)15-11(18)5-10(17)6-14(15)20-13/h1-7,16-18H	KZNIFHPLKGYRTM-UHFFFAOYSA-N	5280443	Apigenin	Flavonoid	C15H10O5	271.06	271.06	-1.10677	271.0598 153.0182 119.0493 91.0547	A	858596	2.29561e+06	3.233e+08	1.04757e+09	4.91525e+08	504020	309618	1.07787e+06	9.0366e+07	2.90168e+08	1.10987e+08	264560
m0630	14.02								271.144		271.1440 227.1177 255.1125 108.0813 168.0808 199.0860		1.56177e+06	1.16275e+06	679713	1.61309e+06	615004	1.02951e+06	428329	458476	198097	405661	217260	571323
m0633	1.92								272.113		272.1126 110.0603 92.0500 85.0290 69.0342 61.0291		8.55403e+07	5.91656e+07	2.21866e+07	2.35448e+07	2.36746e+07	9.82874e+07	1.64993e+07	1.39811e+07	4.8989e+06	4.49828e+06	5.13588e+06	2.29172e+07
m0638	5.89								273.179		273.1792 229.1628 81.0706 255.1702 219.1492 211.1522		1.75942e+06	1.39448e+06	501104	2.18894e+06	314030	675670	174097	259484	48274.8	559912	39092.9	117129
m0640	10.13								273.076		273.0756 137.0233 81.0341 105.0702 91.0546		1.09241e+06	552440	541428	1.06862e+06	394498	410686	377492	219592	103308	224238	78909.6	177053
m0641	10.58								273.185		273.1847 255.1742 105.0702 91.0547 157.1014 79.0547		5.17527e+06	2.10154e+06	2.17618e+06	3.39878e+06	3.14776e+06	2.60957e+06	2.11666e+06	1.24652e+06	927553	1.04996e+06	1.21703e+06	1.22043e+06
m0642	10.54	InChI=1S/C15H12O5/c16-9-3-1-8(2-4-9)13-7-12(19)15-11(18)5-10(17)6-14(15)20-13/h1-6,13,16-18H,7H2/t13-/m0/s1	FTVWIRXFELQLPI-ZDUSSCGKSA-N	439246	Naringenin	Flavonoid	C15H12O5	273.076	273.076	-0.366199	273.0756 153.0182 147.0440 119.0493 91.0548	A	800477	849311	3.54178e+06	9.08578e+06	349170	761536	200166	218829	894130	2.32287e+06	72457.3	237853
m0645	13.48								273.148		273.1484 151.0389 167.0338 67.0551 55.0550		1.94962e+06	1.35705e+06	3993.94	11220.8	166306	11721.9	467705	417766	5670.39	369.336	39843.6	5568.73
m0647	16.54								273.221		273.2212 91.0547 119.0858 105.0701 81.0704 67.0548		5.45971e+06	3.58786e+06	1.85587e+06	5.38797e+06	1.49456e+06	3.60072e+06	1.66728e+06	1.61503e+06	676813	1.49479e+06	889949	1.82275e+06
m0649	1.44								274.176		274.1760 187.0368 70.0659 85.0289 69.0343 72.0815		6.11719e+06	1.14717e+07	1.10138e+07	1.3112e+07	5.87682e+06	7.02268e+06	3.15796e+06	4.74251e+06	4.06734e+06	3.85813e+06	1.78901e+06	1.5073e+06
m0650	1.92								274.176		274.1758 100.1124 69.0706 147.0763 70.0658		1.78938e+07	3.03273e+07	2.21966e+07	2.31598e+07	1.21606e+07	1.45269e+07	3.82693e+06	8.33177e+06	5.56726e+06	5.17053e+06	3.05409e+06	3.9622e+06
m0651	13								274.274		274.2737 70.0659 88.0762 57.0707 106.0866		1.69998e+09	1.31022e+09	1.09168e+09	1.48895e+09	1.44356e+09	1.04796e+09	4.66065e+08	4.38371e+08	3.59535e+08	3.67109e+08	3.80247e+08	3.84992e+08
m0666	20.62	InChI=1S/C18H30O2/c1-2-3-4-5-6-7-8-9-10-11-12-13-14-15-16-17-18(19)20/h3-4,6-7,9-10H,2,5,8,11-17H2,1H3,(H,19,20)/b4-3-,7-6-,10-9-	DTOSIQBPPRVQHS-PDBXOOCHSA-N	5280934	Linolenic acid	Fatty Acids	C18H30O2	279.232	279.232	-0.358125	279.2318 81.0705 67.0550 95.0859 109.1014 149.0232	C	6.81603e+08	3.31731e+08	1.64775e+08	3.22306e+08	3.58586e+08	4.2441e+08	1.32619e+08	9.72586e+07	3.99445e+07	6.77128e+07	8.25238e+07	1.48465e+08
m0670	11.9								281.174		281.1744 79.0548 67.0550 93.0703 91.0547 81.0705		1.51473e+06	686077	2.95187e+06	3.93938e+06	2.39047e+06	1.25949e+06	222475	198238	964251	1.10993e+06	724437	446387
m0672	20.02	InChI=1S/C18H32O2/c1-2-3-4-5-6-7-8-9-10-11-12-13-14-15-16-17-18(19)20/h6-7,9-10H,2-5,8,11-17H2,1H3,(H,19,20)/b7-6-,10-9-	OYHQOLUKZRVURQ-HZJYTTRNSA-N	5280450	Linoleic acid	Fatty Acids	C18H32O2	281.248	281.247	-0.711117	281.2473 81.0705 55.0550 67.0549 245.2262 95.0860	A	5.6447e+06	4.39904e+06	9.75211e+06	1.12172e+07	6.33023e+06	4.02692e+06	2.18339e+06	1.64549e+06	883203	1.16919e+06	1.57084e+06	2.59704e+06
m0675	2.06								282.133		282.1332 107.0495 176.0917 140.0705 97.0288 95.0496		6.66021e+06	3.49962e+06	1.2896e+07	6.90907e+06	4.97166e+07	2.70321e+06	1.62124e+06	911792	3.49039e+06	1.89605e+06	1.08855e+07	691151
m0676	4.1								282.119		282.1194 150.0773 136.0617 250.1297 94.0403		2.43244e+06	3.20668e+06	3.22315e+06	5.78319e+06	2.84686e+06	2.95028e+06	669439	658105	503819	1.01088e+06	291635	490645
m0677	6.92								282.206		282.2062 238.1798 152.1433 87.0446 166.0861		2.45083e+06	80199.4	7692.6	379104	202392	144785	630073	23739.4	378.201	170574	67038.5	74508.8
m0678	21.62								282.279		282.2788 69.0705 83.0861 55.0550 95.0856 57.0707		3.53186e+08	2.72927e+08	4.01538e+08	6.25801e+08	2.75583e+08	2.12889e+08	8.47324e+07	1.06811e+08	8.6037e+07	1.61219e+08	8.16386e+07	8.94185e+07
m0682	7.38								283.717		283.7174 114.0916 96.0812 69.0707 113.1077 79.0549		4.37765e+08	3.12901e+08	2.8253e+08	3.64992e+08	3.11353e+08	2.53415e+08	7.42384e+07	7.85417e+07	8.17064e+07	6.68715e+07	7.9984e+07	6.65337e+07
m0684	15.47								283.205		283.2054 105.0701 121.1014 145.1016 173.1320 81.0704		2.69648e+06	2.76899e+06	3.81892e+06	3.63011e+06	8.13333e+06	1.82868e+06	378487	241233	330290	371249	174171	307831
m0687	1.96	InChI=1S/C10H13N5O5/c11-10-13-7-4(8(19)14-10)12-2-15(7)9-6(18)5(17)3(1-16)20-9/h2-3,5-6,9,16-18H,1H2,(H3,11,13,14,19)/t3-,5-,6-,9-/m1/s1	NYHBQMYGNKIUIF-UUOKFMHZSA-N	135398635	Guanosine	Nucleoside	C10H13N5O5	284.099	284.098	-1.75995	284.0984 152.0565 135.0301 110.0351	A	1.21825e+08	1.14493e+08	8.49596e+07	1.47455e+08	8.4204e+07	5.9128e+07	2.23124e+07	2.40435e+07	2.04517e+07	3.39916e+07	1.60755e+07	1.23393e+07
m0693	10.26								285.17		285.1695 81.0705 147.1168 105.0702 119.0857 67.0550		6.40883e+06	2.23925e+07	1.60131e+07	6.56576e+07	4.45484e+07	8.08171e+06	1.06286e+06	3.19564e+06	2.78843e+06	7.22056e+06	5.71133e+06	1.60451e+06
m0694	10.49								285.169		285.1694 81.0705 147.1168 105.0702 67.0550 79.0549		2.75458e+07	4.03168e+07	1.1418e+07	4.21733e+07	3.07981e+07	2.5938e+07	4.02332e+06	1.57052e+07	3.3764e+06	1.15321e+07	8.81875e+06	8.23699e+06
m0698	1.92								286.128		286.1280 124.0758 106.0655 123.0442 124.0394 164.0917		7.98899e+06	6.98362e+06	1.2232e+07	8.74132e+06	1.09851e+07	1.2685e+07	1.13322e+06	1.27719e+06	1.39386e+06	1.05678e+06	1.55336e+06	2.7058e+06
m0709	9.46	InChI=1S/C15H10O6/c16-8-4-11(19)15-12(20)6-13(21-14(15)5-8)7-1-2-9(17)10(18)3-7/h1-6,16-19H	IQPNAANSBPBGFQ-UHFFFAOYSA-N	5280445	Luteolin	Flavonoid	C15H10O6	287.055	287.055	-1.0451	287.0547 153.0181 135.0440 117.0335 241.0488	B	680705	3.84526e+06	4.53467e+08	1.50386e+09	4.38375e+08	1.07353e+06	91723.7	1.38497e+06	1.10219e+08	3.73251e+08	8.34302e+07	390675
m0710	11.82								287.091		287.0912 259.0967 137.0596 199.0754 241.0492 227.0699		171129	729963	1.85329e+07	3.8713e+06	874536	32618.9	27178	213610	4.14464e+06	757400	146464	11182.2
m0711	1.92								288.203		288.2028 70.0659 126.0550 175.1189 116.0708 86.0970		1.33098e+07	1.67641e+07	1.32178e+07	2.58337e+07	1.1531e+07	8.35043e+06	1.91931e+06	3.31675e+06	3.05727e+06	4.7437e+06	2.19216e+06	1.75271e+06
m0712	13.5								288.235		288.2351 88.0762 242.2473 74.0608		1.60519e+08	9.05559e+07	2.69093e+07	8.83745e+07	8.92756e+07	5.49681e+07	521370	658577	432284	309433	173141	391779
m0715	6.48								289.18		289.1796 93.0700 121.0700 217.1200 81.0700 105.0700		2.11528e+07	2.30327e+07	4.10429e+06	6.40908e+06	4.73545e+06	2.14398e+07	384974	194121	314802	583932	473195	479624
m0723	17.02								289.22		289.2200 105.0700 91.0500 119.0900 133.1000 147.1200		2.62145e+06	783234	2.6464e+06	5.25759e+06	2.85262e+06	945904	746532	194441	435133	1.68124e+06	1.20276e+06	419747
m0726	5.93								290.087		290.0875 272.1853 91.0547 228.1593 210.1486 246.1697		4.29356e+06	1.2019e+06	615690	702566	568080	5.07759e+06	3.43623e+06	2.45972e+06	341635	647926	366620	3.70277e+06
m0728	13.23	InChI=1S/C16H35NO3/c1-2-3-4-5-6-7-8-9-10-11-12-15(19)16(20)14(17)13-18/h14-16,18-20H,2-13,17H2,1H3/t14-,15+,16-/m0/s1	OCHZTELGZBWSJD-XHSDSOJGSA-N	11312307	2-Amino-1,3,4-hexadecanetriol	Others	C16H35NO3	290.269	290.269	-1.03352	290.2687 88.0762 242.2748 118.0986 74.0607 56.0503	D	2.18321e+08	1.46778e+08	1.36751e+08	1.78642e+08	2.71359e+07	1.11933e+08	4.71058e+07	3.67019e+07	3.59005e+07	3.82668e+07	2.65636e+07	3.5888e+07
m0729	1.45								291.084		291.0838 70.0659 118.0866 246.9467		6.16504e+07	2.28465e+07	1.5424e+07	2.00768e+07	2.73744e+07	1.12447e+07	1.64907e+06	582882	784651	744081	1.71646e+06	488441
m0734	15.51								291.195		291.1951 107.0494 149.0961 91.0547 81.0340 79.0549		2.31533e+06	608257	2.29958e+06	7.24398e+06	3.46152e+06	2.20139e+06	356017	50873.8	60320.5	331852	86567.9	342704
m0738	2.48								292.139		292.1389 130.0863 84.0450 112.0759 85.0290 69.0706		3.94294e+07	2.58872e+07	5.054e+07	3.15092e+07	4.4648e+07	3.43524e+07	7.88991e+06	6.84648e+06	1.40398e+07	7.83712e+06	1.02244e+07	9.88523e+06
m0739	7.87								292.19		292.1903 118.0653 162.0912 230.1538 92.0500 132.0807		6.30249e+07	229682	234561	4.97571e+07	3.16534e+06	9.55602e+06	1.76013e+07	56320.2	22542.8	1.33376e+07	874559	3.97586e+06
m0740	1.4								293.063		293.0630 91.9588 263.1101		2.47487e+09	1.32255e+09	5.41642e+08	1.01536e+09	2.5781e+09	1.9512e+09	2.02389e+08	1.13095e+08	5.55085e+07	8.49679e+07	2.09387e+08	1.48431e+08
m0757	1.31				1,4-dideoxy-1,4-imino-D-arabinitol O-hexoside	Alkaloid	C11H12NO8	296.064	296.066	7.43084	296.0658 104.1074 134.0812	B	3.56755e+07	9.43565e+06	4.11847e+07	1.97608e+07	9.54599e+07	1.61665e+07	4.77816e+06	1.40497e+06	7.5852e+06	2.96273e+06	1.6603e+07	1.19205e+06
m0759	9.63								297.112		297.1118 147.0439 91.0547 119.0492 161.0233		2.36726e+06	2.90983e+06	37732.1	67322.7	76686.5	1.79474e+06	652333	862896	386.637	17228.7	16289.4	610545
m0761	18.94	InChI=1S/C18H32O3/c1-2-3-4-5-6-7-8-9-10-11-12-13-14-15-16-17(19)18(20)21/h6-7,9-10,17,19H,2-5,8,11-16H2,1H3,(H,20,21)/b7-6-,10-9-	AFDSETGKYZMEEA-HZJYTTRNSA-N	21158511	Hydroxylinoleic acid	Fatty Acids	C18H32O3	297.242	297.241	-3.02783	297.2415 67.0550 69.0706 81.0705 279.2321 55.0551	D	3.90088e+06	2.1358e+06	4.45401e+06	3.83885e+06	1.90799e+06	2.41601e+06	569359	345326	934254	700675	264100	533982
m0765	5.21	InChI=1S/C11H15N5O3S/c1-20-2-5-7(17)8(18)11(19-5)16-4-15-6-9(12)13-3-14-10(6)16/h3-5,7-8,11,17-18H,2H2,1H3,(H2,12,13,14)/t5-,7-,8-,11-/m1/s1	WUUGFSXJNOTRMR-IOSLPCCCSA-N	439176	5-Methylthioadenosine	Nucleoside	C11H15N5O3S	298.097	298.096	-1.67731	298.0963 136.0617 61.0115 75.0270	B	6.54545e+07	7.70401e+07	6.2862e+07	5.00622e+07	6.9415e+07	3.34546e+07	2.06837e+07	3.07421e+07	2.32698e+07	1.38826e+07	1.97121e+07	1.59368e+07
m0766	9.44								298.274		298.2738 262.2526 280.2635 96.0812 94.0656 108.0811		1.50692e+07	2.11582e+07	2.00602e+06	2.27379e+06	2.5819e+06	6.59012e+06	758890	4.58435e+06	770031	492701	616248	1.11944e+06
m0767	10.4								298.165		298.1646 220.1331 107.0493 256.1537 91.0546 67.0549		757574	58240.1	21846.1	405989	157363	404192	112857	3512.59	377.601	76181.5	24875.5	95211
m0771	16.39								299.258		299.2577 81.0703 71.0862 57.0707 95.0859 69.0704		431315	309557	375198	584996	3.49318e+06	316717	62468.3	69252.4	71396.3	91099.8	69754.3	71141
m0776	9.06								300.18		300.1805 250.1435 193.1220 122.0604 136.0757 91.0547		391503	4548.53	33069.4	834178	12750.8	78102.4	81087.6	402.688	407.579	328326	403.07	40048.4
m0778	3.98								301.126		301.1258 139.0388 70.0657 84.0814 111.0441		1.54973e+07	1.16203e+07	1.22541e+07	1.2514e+07	1.36202e+07	1.63773e+07	3.03131e+06	2.31295e+06	1.43481e+06	2.79392e+06	2.12642e+06	3.41666e+06
m0781	6.87								301.165		301.1646 273.0389 245.0446 217.0488 79.0549 93.0703 67.0550		1.22065e+06	768858	1.02692e+06	1.25925e+07	1.59102e+06	2.35214e+06	181443	18237.6	55060.2	2.11332e+06	58331	180208
m0783	10.73	InChI=1S/C16H12O6/c1-21-14-4-8(2-3-10(14)18)13-7-12(20)16-11(19)5-9(17)6-15(16)22-13/h2-7,17-19H,1H3	SCZVLDHREVKTSH-UHFFFAOYSA-N	5280666	Chrysoeriol	Flavonoid	C16H12O6	301.071	301.07	-3.98577	301.0695 286.0465 258.0523	B	83801.5	147385	7.3002e+06	8.80458e+06	6.1701e+06	116110	10952.8	57004.1	2.75231e+06	2.0294e+06	5.02053e+06	36592.1
m0787	5.66				Leu-Ala-Val	Polypeptide	C14H27N4O4	302.207	302.207	-0.330899	302.2073 72.0815 143.1178 86.0970 171.1127 157.1335 185.1280	B	1.22753e+07	7.49168e+06	1.00846e+07	1.16078e+07	1.03814e+07	5.37195e+06	2.15803e+06	1.75681e+06	2.52428e+06	2.38477e+06	1.93033e+06	1.79415e+06
m0788	5.85								302.123		302.1233 182.0812 85.0289 97.0288 140.0704 108.0811 164.0704		5.38716e+06	6.4491e+07	3.76543e+07	5.35325e+07	5.33554e+07	2.34756e+06	954680	1.5611e+07	7.93227e+06	1.06323e+07	1.04137e+07	533834
m0789	8.33								302.565		302.5647 114.0916 96.0813 209.1648		5.87253e+07	4.92057e+07	3.29315e+07	3.73493e+07	3.55231e+07	3.29052e+07	7.14945e+06	7.55233e+06	7.56867e+06	7.15643e+06	7.89168e+06	5.39781e+06
m0790	9.73								302.073		302.0728		1.46672e+06	921468	1.37134e+06	6.41389e+06	251669	3.22259e+07	192038	249828	435670	1.48175e+06	9309.01	6.65806e+06
m0797-1	7.42	InChI=1S/C15H10O7/c16-7-4-10(19)12-11(5-7)22-15(14(21)13(12)20)6-1-2-8(17)9(18)3-6/h1-5,16-19,21H	REFJWTPEDVJJIY-UHFFFAOYSA-N	5280343	Quercetin	Flavonoid	C15H10O7	303.05	303.05	-0.329979	303.0498 153.0182 257.0442 229.0493 137.0233	A	3.18835e+07	5.67455e+07	5.49516e+07	6.03408e+07	3.30264e+07	4.53973e+07	4.52248e+06	1.01011e+07	1.55608e+07	1.36457e+07	7.10219e+06	9.01857e+06
m0800	1.92								304.102		304.1022 72.0815 216.0865 142.1226 158.0810 112.0759		4.427e+07	4.50771e+06	3.03051e+07	6.93825e+07	1.37157e+07	2.85611e+07	6.47718e+06	1.90249e+06	1.02179e+07	1.06432e+07	4.83002e+06	4.13009e+06
m0801	2.88								304.139		304.1391 124.0757 142.0861 96.0812 86.0969		2.873e+07	2.71333e+07	5.67517e+06	1.30405e+07	3.30471e+07	2.37725e+07	4.4968e+06	5.66644e+06	522561	2.81794e+06	7.09411e+06	5.39615e+06
m0804	2.95								305.121		305.1206 125.0791 86.0968 69.0339 117.0679 124.0755		7.28035e+07	4.84063e+07	1.84797e+07	2.53043e+07	3.84858e+07	5.7981e+07	8.15581e+06	6.77648e+06	1.76022e+06	2.87738e+06	3.39383e+06	7.35369e+06
m0805	4.48								305.159		305.1593 143.1066 125.0963 263.1131 85.0289 107.0859		9.33734e+06	6.13103e+06	2.66526e+07	6.20095e+07	2.32403e+07	5.90914e+06	1.97961e+06	1.87258e+06	4.83981e+06	1.15435e+07	4.29729e+06	2.24391e+06
m0806	7.69								305.149		305.1494 136.0757 164.0705 152.0706 124.0759 182.0813		1.01809e+07	8.44091e+06	8.46893e+06	1.93751e+07	1.10139e+07	5.7077e+06	2.58369e+06	2.81535e+06	2.30167e+06	5.54446e+06	2.67749e+06	2.26222e+06
m0812	4.22								307.168		307.1683 84.0814 84.0450 215.1390 247.1078 201.1021		4.63246e+07	5.83728e+07	4.34952e+07	6.68366e+07	6.4174e+07	3.86759e+07	1.00628e+07	2.00803e+07	1.39031e+07	1.62958e+07	1.75726e+07	1.61059e+07
m0813	6.32								307.128		307.1278 178.0862 265.1180 289.1179 247.1078 201.1021		3.53785e+07	3.21461e+07	1.35715e+07	4.34715e+07	3.73632e+07	1.23703e+07	8.41401e+06	1.0891e+07	4.38718e+06	1.21e+07	1.07524e+07	5.35309e+06
m0817	10								309.112		309.1118 111.0443 239.0699 281.1170 83.0497 137.0233		8.29918e+06	8.15183e+06	4.68001e+06	5.17546e+06	7.24399e+06	7.04195e+06	1.41156e+06	2.40314e+06	948677	672317	1.36358e+06	2.36857e+06
m0826	1.28	InChI=1S/C12H23NO8/c14-3-5-11(6(16)1-2-13-5)21-12-10(19)9(18)8(17)7(4-15)20-12/h5-19H,1-4H2	SBRQYNWRPMAGGE-UHFFFAOYSA-N	354149	Fagomine O-hexoside-I	Alkaloid	C12H23NO8	310.15	310.15	0.322425	310.1497 148.0968 130.0863 86.0606 85.0290 112.0760	B	9.02309e+07	2.7022e+07	6.88737e+07	6.24156e+07	3.22419e+07	4.5516e+07	9.87672e+06	2.75655e+06	8.4423e+06	5.26339e+06	3.60103e+06	4.28176e+06
m0827	1.43				Fagomine O-hexoside-II	Alkaloid	C12H23NO8	310.15	310.15	0.14	310.1496 148.0967 130.0863 85.0290 86.0606 112.0759	B	7.5774e+07	2.97477e+07	6.66963e+07	5.66638e+07	2.89636e+07	4.56842e+07	1.04465e+07	2.81319e+06	8.35749e+06	5.50343e+06	3.55051e+06	4.38153e+06
m0828	6.3								310.165		310.1647 167.0576 152.0342 138.0549 94.0657 166.0499		2.23702e+06	1.59949e+06	525297	1.01074e+06	641258	481757	104049	14513	6694.33	67204	381.25	86273.1
m0829	8.22								310.165		310.1650 246.1489 122.0602 91.0548 292.1533 86.0606		491899	196570	2.0094e+06	1.76602e+06	968057	296026	66098.7	343.461	391.575	449006	403.419	24363.2
m0838	1.37								312.166		312.1663 138.0549 70.0658 94.0654 110.0600		282900	907771	2.89048e+06	1.45188e+07	97.3598	297702	12249.7	86104.9	344940	1.86e+06	368.972	17981.3
m0845	14.8								313.237		313.2368 295.2268 277.2157 67.0550 81.0341 93.0704		505882	60941.1	615200	563505	151970	99691.8	65967	8747.68	70995.7	83128.2	14473.3	24382.7
m0846	16.19								313.237		313.2370		3.97794e+06	268175	1.01017e+06	1.94763e+06	259240	616707	211585	13746.3	138423	238912	20173.2	60261.1
m0847	16.51								313.237		313.2371		2.82607e+06	528342	788330	2.80094e+06	90773.7	965489	443211	4866.83	114900	445565	29664.4	177261
m0851	6.7								314.269		314.2685 296.2580 122.0965 278.2480 67.0550 96.0811		3.42836e+07	6.94507e+07	6.57221e+06	1.2027e+07	1.15483e+07	2.97928e+07	1.68946e+06	1.52744e+07	2.77597e+06	2.7804e+06	2.75439e+06	5.60985e+06
m0852	7.12								314.269		314.2686 278.2476 122.0965 67.0549 296.2585		1.63778e+07	4.09559e+07	736420	1.29438e+06	1.20196e+06	1.25824e+07	913514	8.88467e+06	142784	123082	266925	2.30267e+06
m0860	7.82								316.284		316.2845 298.2739 280.2633 70.0659 67.0550 81.0705		4.75166e+06	6.39122e+06	3562.75	447.54	2497.29	1.81239e+06	1.06851e+06	2.5662e+06	387.937	389.375	390.098	575389
m0861	8								316.284		316.2844 298.2737 280.2630 95.0860 67.0550 81.0705		1.23975e+07	4.11683e+07	456.874	452.365	4084.64	1.22765e+07	3.47139e+06	1.65885e+07	388.13	389.039	389.495	5.05203e+06
m0862	14.3								316.284		316.2843 60.0452 298.2731 67.0549 280.2624 81.0705		1.60123e+06	1.89411e+06	2.01347e+06	2.86935e+06	319416	1.29966e+06	8.19114e+06	7.36485e+06	2.6912e+06	5.24279e+06	852872	9.06658e+06
m0867	8.95								317.138		317.1381 149.0597 167.0702 121.0649 93.0703 91.0547		2.31321e+07	3.28071e+07	295906	541600	179066	3.30362e+07	5.363e+06	9.45777e+06	38582.7	111046	40955.6	9.2408e+06
m0868	9.5								317.138		317.1382 163.0752 181.0858 105.0702 299.1278 103.0545		6.98391e+06	4.97388e+06	1.6266e+06	7.5285e+06	157147	3.06788e+07	1.39885e+06	1.36317e+06	430883	1.84782e+06	105805	1.03147e+07
m0869	11.62								317.138		317.1382 149.0596 167.0699 163.0752 121.0646 91.0546		2.33999e+06	3.56341e+06	19382.9	32539.7	39514.7	958455	576191	1.02574e+06	23.0599	418.737	1682.52	403076
m0870	11.78								317.138		317.1381 163.0751 181.0860 105.0700 79.0548 149.0595		216490	361591	1.0227e+06	3.22605e+06	128824	7.04068e+06	60734.6	28224	243872	662969	9068.83	2.61014e+06
m0871	13.86								317.211		317.2109 163.0751 181.0860 105.0700 79.0548		5.04084e+06	2.41478e+06	3.57001e+06	4.14043e+06	2.00867e+06	2.17442e+06	1.37786e+06	1.02551e+06	773974	798960	627248	888566
m0872	17.72								317.209		317.2085 133.9771 284.6394 183.7825 264.0099 180.1312		2.72349e+06	412408	1.46937e+06	3.34919e+06	458222	1.34503e+06	595074	71714.3	223561	589639	34864.7	176756
m0873	18.04								317.209		317.2086 178.9101 311.3810 278.9510 117.9971 125.6918		2.35977e+06	226292	723021	1.73803e+06	287752	799048	523535	67673.3	117576	407532	19015	27037.9
m0875	5.29								318.155		318.1546 156.1018 138.0912 110.0603 85.0289 69.0706		7.59218e+06	6.71355e+06	2.25607e+06	5.81477e+06	4.38163e+06	7.1073e+06	1.25639e+06	1.37113e+06	475592	1.0784e+06	924238	1.31197e+06
m0878	7.36								318.227		318.2273 81.0705 95.0860 93.0703 67.0550 79.0549		1.74114e+08	2.14195e+08	2.11095e+07	3.1883e+07	1.36846e+08	3.66376e+07	3.9387e+07	6.64719e+07	5.79358e+06	7.38505e+06	3.13391e+07	1.25459e+07
m0879	13.12								318.3		318.3000 256.2633 88.0762 70.0659 102.0918 57.0707		8.88414e+08	6.71528e+08	6.31177e+08	6.97309e+08	1.37618e+08	4.91721e+08	1.87185e+08	1.78117e+08	1.61321e+08	1.3857e+08	1.31197e+08	1.46105e+08
m0883	4.88								319.151		319.1511 277.1291 302.1245 231.0762 132.0444		2.53968e+07	8.24574e+06	9.04339e+06	1.81831e+07	1.10539e+07	1.01521e+07	5.36707e+06	2.05873e+06	1.87811e+06	3.56801e+06	2.16964e+06	2.90696e+06
m0886	1.53								320.097		320.0974 232.0811 218.0659 174.0764 260.0766 80.0501		9.71912e+06	2.89877e+06	1.5784e+06	1.05608e+07	3.00934e+06	2.07172e+07	5.25124e+06	4.60381e+06	1.63546e+06	2.75752e+06	3.12478e+06	1.07702e+07
m0887	4.41								320.17		320.1700 158.1175 95.0860 140.1068 97.0652 123.0807		3.77698e+07	4.47294e+07	2.64307e+06	3.04466e+06	1.57584e+07	2.21298e+07	7.93595e+06	1.66664e+07	799043	804495	4.9705e+06	9.4542e+06
m0889	1.21								321.993		321.9927 219.0198 298.9762 177.0092 256.9656		1.16813e+07	4.18501e+06	6.29468e+06	8.14843e+06	3.97283e+06	3.99019e+06	1.44782e+06	597526	1.1469e+06	1.32529e+06	413811	627756
m0894	17.55								321.242		321.2423 123.0805 179.1429 109.0649 81.0705 95.0858		9.50639e+06	3.58667e+06	4.70168e+06	3.19555e+06	7.26175e+06	4.63903e+06	1.67501e+06	1.05948e+06	718534	504968	1.03906e+06	1.51314e+06
m0896	6.72								322.114		322.1140 100.0761 177.0401 205.0349 127.0577		4.73136e+06	2.45221e+06	1.67277e+06	2.49953e+06	1.94913e+06	2.94423e+06	1.1117e+06	538199	292424	297246	231246	708953
m0899	18.24								322.274		322.2739 62.0608 81.0704 67.0549 107.0860 81.0704		2.06468e+08	1.41415e+08	2.76142e+07	1.55922e+08	1.36188e+08	2.00555e+08	4.52489e+07	4.06812e+07	6.25005e+06	3.36666e+07	2.33596e+07	6.24906e+07
m0901	4.73								323.073		323.0733 185.0421 161.0208 69.0342 85.0290 211.6936		1.074e+07	1.4145e+07	6.72495e+07	4.33021e+07	3.13204e+07	1.44297e+07	161648	333672	3.32929e+06	2.92385e+06	1.03958e+06	293994
m0902	7.12								323.16		323.1598 136.0756 164.0704 124.0757 182.0811 96.0814		1.1092e+07	7.23419e+06	3.34483e+06	7.35849e+06	5.82718e+06	3.77187e+06	2.10673e+06	1.29386e+06	682250	1.442e+06	1.19978e+06	1.0379e+06
m0903	16.02								323.221		323.2215 113.0599 95.0496 291.1955 85.0654 67.0550		3.68161e+06	1.4431e+06	4.38201e+06	1.07413e+07	2.11084e+07	2.50831e+06	884668	559922	1.7232e+06	4.28703e+06	1.27946e+07	1.04269e+06
m0905	18.11								323.221		323.2215 291.1955 55.0551 79.0548 69.0705 305.2107		686168	199990	4.08047e+06	9.51876e+06	1.65696e+07	920840	140473	19541	1.00851e+06	2.5003e+06	3.91835e+06	297504
m0908	19.53	InChI=1S/C20H37NO2/c1-2-3-4-5-6-7-8-9-10-11-12-13-14-15-16-17-20(23)21-18-19-22/h6-7,9-10,22H,2-5,8,11-19H2,1H3,(H,21,23)/b7-6-,10-9-	KQXDGUVSAAQARU-HZJYTTRNSA-N	5283446	Linoleoyl Ethanolamide	Others	C20H37NO2	324.29	324.29	0.02	324.2897 62.0608 67.0550 81.0704 95.0858 109.1012	B	7.13704e+07	9.06206e+07	3.11066e+07	1.22522e+08	7.46392e+07	1.15855e+08	1.43756e+07	2.50857e+07	7.0881e+06	2.54874e+07	1.15651e+07	3.73807e+07
m0911	4.93								325.092		325.0916 163.0388 107.0494 119.0493 91.0547 135.0440		5.16565e+07	3.59612e+07	6.15441e+07	3.97167e+07	7.01869e+07	6.5186e+07	1.00247e+07	6.80128e+06	1.2423e+07	7.51976e+06	1.30309e+07	1.36688e+07
m0914	12.15								325.107		325.1068 257.0437 310.0796 201.0545 137.0232 297.1117		2.08526e+06	1.3535e+06	277998	508316	152394	49704.6	432876	316962	377.857	9829.94	387.073	424.78
m0915	15.38								325.143		325.1431 69.0707 269.0807 257.0805 256.0728 198.0676		1.18726e+07	9.05374e+06	2.38237e+08	2.96031e+08	1.23488e+08	3.91909e+06	2.40917e+06	1.58294e+06	6.16385e+07	6.65535e+07	3.13867e+07	535284
m0916	15.96								325.143		325.1433 167.0338 269.0807 149.0233 131.0128		9.47574e+06	3.56055e+06	3.02092e+06	2.51307e+06	460878	1.55238e+07	2.65467e+06	1.05203e+06	398661	294622	104875	5.73417e+06
m0918	1.27	InChI=1S/C12H23NO9/c14-2-6-9(18)10(19)11(20)12(22-6)21-3-4-7(16)8(17)5(15)1-13-4/h4-20H,1-3H2/t4-,5+,6-,7-,8-,9+,10+,11-,12+/m1/s1	IIJOGKBFUDNUQI-QZNPSGCDSA-N	10245742	1-deoxynojirimycin O-hexoside-I	Alkaloid	C12H23NO9	326.145	326.144	-0.919837	326.1443 164.0917 261.0305 146.0811 128.0707 219.0199	B	1.31514e+08	2.27266e+08	1.10174e+08	4.86926e+07	1.46916e+08	1.70944e+08	5.09011e+06	9.9657e+06	3.97258e+06	3.43372e+06	5.9828e+06	7.76446e+06
m0918-1	1.46				1-deoxynojirimycin O-hexoside-II	Alkaloid	C12H23NO9	326.145	326.144	-0.919837	326.1443 164.0917 146.0811 128.0707 110.0603 80.0501	B	1.33215e+08	2.26591e+08	1.13935e+08	4.94759e+07	1.49914e+08	1.73905e+08	8.73608e+06	1.28776e+07	7.17862e+06	1.71738e+06	9.55618e+06	1.10427e+07
m0919	6.73								327.16		327.1597 137.0596 163.0752 103.0547 131.0491 133.0648		8.59613e+06	1.34049e+07	8.01272e+06	6.02924e+06	6.20019e+06	1.61638e+07	1.99197e+06	3.73151e+06	2.17987e+06	1.52813e+06	1.42194e+06	4.33227e+06
m0920	9.21								327.216		327.2164 125.0963 67.0550 291.1953 69.0707 309.2059		1.92613e+06	922969	1.0459e+06	4.03169e+06	942931	1.1134e+06	208647	224771	60834.5	396578	71677.7	163188
m0923	13								327.159		327.1588 135.0440 191.1065 149.0597 121.0650 81.0705		1.70097e+07	4.06285e+06	96517.2	139638	34370	2.40253e+06	3.64084e+06	1.06941e+06	2716.2	5404.72	375.263	701340
m0925	14.05								327.123		327.1227 217.0856 69.0706 173.0595 243.0654 68.9979		1.28267e+07	8.95372e+06	953928	461182	1.00099e+07	1.65954e+07	7.08349e+06	6.14475e+06	390577	212607	4.05275e+06	9.91422e+06
m0927	7.25								328.248		328.2479 250.2162 248.2368 268.2270 266.2476 96.0811		1.3921e+07	3.90419e+07	883732	4.17067e+06	1.11199e+07	9.42441e+06	1.50156e+06	1.06051e+07	253262	997929	3.12939e+06	2.71003e+06
m0935	19.48								329.209		329.2085 91.9618 206.0377 198.6225		1.12034e+07	5.77007e+06	2.72321e+07	2.69523e+07	5.26443e+07	5.20948e+06	1.9028e+06	1.02136e+06	2.49685e+06	3.39849e+06	5.82938e+06	1.40424e+06
m0938	7.75								330.264		330.2636 312.2530 95.0860 81.0705 250.2529 252.2321		2.5705e+07	4.19759e+07	25169.7	56684.5	143711	1.91666e+07	6.07293e+06	1.26684e+07	4574.32	1237.94	15859.4	7.49693e+06
m0943	7.57								331.129		331.1286 215.0814 313.1186 229.0969 285.1230 257.0918		3.7031e+07	1.89273e+07	5.27526e+07	6.03277e+07	3.54532e+07	1.1435e+07	7.63365e+06	4.39304e+06	1.40074e+07	1.32183e+07	6.74554e+06	2.76353e+06
m0945	13.03								331.188		331.1878 92.1328 105.5606 189.2659		4.54242e+06	457237	728662	3.1992e+06	975953	1.81683e+06	317970	69466.1	34814.3	225887	84660.5	258824
m0948	15.91								331.188		331.1876 278.9922 157.9614 263.4179		1.53434e+06	269203	1.33373e+06	3.96822e+06	1.01927e+06	1.11874e+06	230139	61920.5	67407.3	686904	142571	383076
m0952	20.33								331.224		331.2241 91.9616 126.5845		865802	312816	2.19834e+06	3.44082e+06	1.74245e+06	541301	104198	45281.6	272975	514533	208999	89806.4
m0953	20.51								331.224		331.2241 205.5751 284.5486 311.2460 131.9020 90.7020		630350	128133	1.18487e+06	1.6515e+06	996183	211268	64812	20132	130494	195810	138532	47218.4
m0954	1.43	InChI=1S/C14H21NO8/c1-6-10(18)8(3-16)7(2-15-6)5-22-14-13(21)12(20)11(19)9(4-17)23-14/h2,9,11-14,16-21H,3-5H2,1H3/t9-,11-,12+,13-,14?/m1/s1	MDLTWTOQCHCLSZ-GQYPCLOQSA-N	54066642	Pyridoxine O-glucoside	Vitamin	C14H21NO8	332.134	332.134	-1.20433	332.1336 108.0811 152.0706 124.0758 314.1231 134.0601	B	3.51414e+07	4.91981e+07	4.08553e+07	6.80298e+07	1.19585e+08	4.81203e+07	9.92577e+06	1.23077e+07	8.65206e+06	1.04244e+07	2.24139e+07	9.69282e+06
m0956	6.31								332.206		332.2064 314.1959 87.0446 86.0606 81.0705 149.0961		8.49074e+06	748315	927908	3.58969e+07	974633	1.61908e+06	1.74944e+06	182816	110966	6.4338e+06	83330.6	700251
m0957	8.41								333.12		333.1198 149.0120 167.0226 252.0939 311.1250 228.0571		1.60048e+07	6.0192e+06	2.96965e+06	7.77096e+06	7.29777e+06	8.6676e+06	239860	610269	480988	1.08318e+06	1.25173e+06	799374
m0959	13.53								333.203		333.2032 263.1243 91.9589		9.12811e+07	2.68528e+06	1.09624e+07	2.48922e+07	4.02677e+06	1.31445e+07	1.32725e+07	144430	705240	2.12971e+06	624478	1.59797e+06
m0962	14.3								333.203		333.2033 195.0990 97.4125		3.71874e+07	3.42887e+06	1.4734e+07	2.01653e+07	1.59853e+07	9.97458e+06	5.56417e+06	840676	1.91106e+06	3.20812e+06	2.37244e+06	2.51795e+06
m0968	5								334.222		334.2218 93.0703 81.0705 316.2115 79.0550 91.0547		1.30701e+08	7.96767e+07	1.38264e+07	3.11317e+07	4.83313e+07	3.98834e+07	2.61313e+07	2.37912e+07	3.4051e+06	6.78668e+06	1.09273e+07	1.31541e+07
m0969	9.71								334.237		334.2372 272.2005 176.1068 118.0653 162.0913 190.1223		3.78658e+07	222904	146189	1.13891e+07	3.56482e+06	6.33128e+06	1.97644e+07	106803	79346.4	7.20415e+06	1.7855e+06	5.82539e+06
m0977	1.27				Nortropanoline O-hexoside-I	Alkaloid	C13H23NO9	338.145	338.144	-0.295731	338.1445 176.0920 140.0706 97.0289 158.0813 320.0134	B	3.0629e+06	4.80496e+06	31259.5	7.60811	1.81504e+06	1.60305e+06	341863	865502	431.216	440.884	190480	161812
m0977-1	1.42				Nortropanoline O-hexoside-II	Alkaloid	C13H23NO9	338.145	338.144	-0.295731	338.1445 320.0137 176.0917 158.0815 140.0704	B	2.44227e+07	2.08339e+07	6.39944e+06	1.68057e+07	1.14301e+07	3.35793e+07	114658	170969	326.372	321.879	135729	135508
m0980	15.96								339.123		339.1226 167.0338 149.0233 283.0600 131.0129		783901	281189	415607	978825	372968	446545	173319	89654.2	17626.3	149823	17222.2	119420
m0981	17.03								339.159		339.1589 283.0964 148.0517 135.0441 69.0705 191.1067		1.94652e+06	1.68189e+06	75181.6	250676	26552.6	1.93992e+06	513323	627499	15964.9	51144.9	16839.1	636571
m0982	7.79								340.259		340.2591 114.0915 96.0812 69.0706 209.1647		1.76401e+09	1.36345e+09	1.09744e+09	1.40711e+09	1.23523e+09	9.76268e+08	3.37808e+08	3.37494e+08	3.29978e+08	3.2748e+08	3.50663e+08	2.64754e+08
m0986	5.09								341.086		341.0864 179.0336 123.0441 133.0284 151.0388		4.9383e+06	6.13464e+06	4.59098e+06	2.39941e+06	3.89198e+06	7.92702e+06	1.68516e+07	2.36618e+07	2.2544e+07	1.9637e+07	1.57268e+07	1.97714e+07
m0989	14.55								341.138		341.1381 167.0338 267.0649 205.0858 149.0233 131.0127		9.50971e+07	1.8658e+07	1.85343e+07	7.05445e+06	5.38636e+06	2.04786e+07	2.82383e+07	7.16078e+06	4.64107e+06	1.95258e+06	1.40553e+06	9.14153e+06
m0990	15.46								341.174		341.1744 135.0440 191.1065 163.0752 107.0494 79.0549		1.37502e+08	1.14382e+08	34232.7	42158	3206.7	4.60284e+07	2.9006e+07	3.30067e+07	2334.82	7597.65	394.325	1.42902e+07
m0991	16.56								341.175		341.1748 149.0597 205.1223 119.0493 91.0547		6.17962e+06	5.40075e+06	2.79529e+07	2.82382e+07	970901	9.71377e+07	1.41183e+06	1.49286e+06	8.06161e+06	7.03878e+06	642738	3.05232e+07
m0995	5.89								343.175		343.1749 163.1117 85.0290 95.0496 107.0858 105.0702		4.68555e+07	5.455e+07	3.53957e+07	9.97407e+07	1.87803e+08	2.09925e+07	1.22162e+07	1.81907e+07	1.14321e+07	2.62858e+07	5.09524e+07	8.46115e+06
m0996	15.29								343.227		343.2270 105.0703 95.0860 93.0705 95.0495 107.0858		1.37869e+07	7.62613e+06	6.64624e+06	9.12573e+06	4.26914e+06	5.39344e+06	3.15374e+06	2.92201e+06	1.81063e+06	1.9379e+06	1.49638e+06	2.59806e+06
m0998	15.92								343.226		343.2264 105.0702 95.0860 145.1012 67.0550		8.69125e+06	5.60724e+06	5.19041e+06	7.68575e+06	4.07088e+06	3.66591e+06	1.94911e+06	2.04895e+06	1.19862e+06	1.43677e+06	866545	1.6602e+06
m1000	8.12								344.243		344.2428 326.2689 252.2321 308.2584 276.2323 81.0706 95.0860		1.28709e+07	9.31984e+06	685782	1.48875e+06	7.39895e+06	5.03597e+06	3.29259e+06	3.3554e+06	280920	365740	2.66765e+06	2.04303e+06
m1001	8.9								344.279		344.2792 326.2685 81.0704 70.0658 95.0861 252.2303		2.82266e+07	5.66376e+06	606.588	6986.4	4384.54	1.07188e+07	1.99539e+07	5.22795e+06	410.496	411.012	411.27	9.29011e+06
m1002	9.11								344.279		344.2792 252.2320 326.2686 70.0659 81.0705 67.0550		3.96777e+07	1.33888e+07	3762.79	69374.3	10754	3.19244e+07	2.96197e+07	1.29271e+07	3222.5	33820.9	22690.9	2.65894e+07
m1005	4.47								345.152		345.1518		5.67647e+06	4.65644e+06	9.55089e+06	2.27263e+07	8.01174e+06	3.88238e+06	784808	603896	687469	2.5462e+06	752283	623756
m1006	6.22								345.115		345.1153 301.1250 270.8669 241.0702 163.0571 100.0763		2.71076e+07	1.2735e+07	4.4487e+06	7.16113e+06	1.17259e+07	1.52611e+07	2.12095e+06	1.21032e+06	233201	463025	959352	1.51858e+06
m1008	17.61								345.203		345.2034 110.5065 82.5355 103.2457 65.4479		304790	35507	518846	803810	832620	221497	3277.91	24.183	4395.06	63964.5	67468.3	3.35343e-12
m1009	18.54								345.203		345.2033 91.9622 303.9973		236736	82188.2	1.68789e+06	4.29387e+06	6.18722e+06	261450	1.14863e+06	1.17637e+06	1.3053e+06	1.2157e+06	1.01531e+06	1.10019e+06
m1012	7.59								346.259		346.2585 328.2479 284.2218 81.0705 95.0860 67.0550		5.72207e+07	1.42181e+08	2.35393e+07	2.77141e+07	2.83545e+07	4.49085e+07	3.79472e+06	4.22523e+07	3.13318e+06	3.50051e+06	3.69507e+06	1.15387e+07
m1018	12.76								347.183		347.1826 309.5919 91.9619 224.4428 251.8237		2.91199e+06	376666	1.90697e+06	2.63858e+06	1.28472e+06	1.17781e+06	374674	103568	218617	371314	248969	321342
m1019	16.09								347.219		347.2191 145.7777 115.2809		2.22202e+06	553431	1.45186e+06	2.81245e+06	7.36991e+06	493893	783763	91877.1	361020	944590	1.1608e+06	334720
m1020	17.04								347.219		347.2189 82.4257 313.7001 127.4334		3.11631e+06	630530	4.32346e+06	1.21493e+07	1.11208e+07	1.67752e+06	570849	123872	333039	1.44186e+06	933298	335839
m1021	17.24								347.219		347.2190 192.0028 226.2310		3.11572e+06	630412	4.32354e+06	1.21502e+07	1.11219e+07	1.67817e+06	661335	183536	575875	2.27968e+06	925232	449431
m1022	17.39								347.219		347.2189 91.9593		5.34858e+06	1.06608e+06	4.42748e+06	1.03065e+07	8.37533e+06	2.29364e+06	895625	182880	469322	1.56922e+06	896647	574010
m1025	5.94								348.133		348.1327 98.0603 87.0445 138.0546 252.1584		4.71287e+06	1.41087e+06	868569	896041	476374	3.03178e+06	1.2042e+06	663070	133541	255430	246086	1.06628e+06
m1030	19.24								349.273		349.2734 123.0806 293.2110 109.0651 179.1432 81.0705		3.10692e+08	1.49313e+08	6.36593e+07	1.11158e+08	1.845e+08	2.21641e+08	6.22136e+07	4.20594e+07	1.39773e+07	2.60181e+07	6.21666e+07	7.83126e+07
m1031	1.91								350.181		350.1809 188.0916 142.1226 160.0971 85.0287 69.0341		1.03208e+07	5.7231e+06	615019	457419	3.38193e+06	6.91145e+06	1.51882e+06	1.56578e+06	629117	305938	1.45094e+06	1.89121e+06
m1032	5.61								350.109		350.1089		8.92694e+06	5.38941e+06	846465	2.45279e+06	5.75111e+06	6.93597e+06	1.88973e+06	1.39995e+06	2.19307e+06	959810	2.04113e+06	2.20841e+06
m1033	6.85								350.28		350.2800 70.0658 281.2218 238.1802 108.0808 72.0815		6.10321e+06	9.66698e+06	4.11971e+06	4.01429e+06	5.40426e+06	5.48125e+06	828214	2.09866e+06	882234	721206	954461	1.22972e+06
m1036	1.41								351.069		351.0687 107.9552 191.0038 75.3214 257.4138 213.1275		1.966e+07	2.92101e+07	3.31509e+07	3.61467e+07	3.82518e+07	2.60444e+07	713803	1.39368e+06	3.11011e+06	2.12543e+06	2.68863e+06	1.31159e+06
m1049	19.33								353.269		353.2687 81.0705 67.0550 93.0703 95.0859 261.2206		1.43034e+08	3.3538e+08	3.06638e+08	3.74121e+08	4.75981e+08	1.46096e+08	2.28377e+07	5.90064e+07	5.75131e+07	5.64038e+07	7.5766e+07	3.62819e+07
m1050	19.61								353.269		353.2687 81.0705 93.0703 67.0549 79.0548 95.0859		4.33111e+08	5.22018e+08	1.6097e+08	2.92918e+08	2.61978e+08	2.76698e+08	7.58517e+07	1.40168e+08	5.60485e+07	8.87569e+07	8.80648e+07	9.40691e+07
m1052	5.39	InChI=1S/C16H18O9/c1-22-9-4-7-2-3-12(18)23-8(7)5-10(9)24-16-15(21)14(20)13(19)11(6-17)25-16/h2-5,11,13-17,19-21H,6H2,1H3/t11-,13-,14+,15-,16-/m1/s1	SGTCGCCQZOUMJJ-YMILTQATSA-N	439514	Scopolin	Others	C16H18O9	355.102	355.102	-0.844827	355.1021 193.0495 133.0284 178.0260 137.0596 122.0362	B	4.62346e+07	2.72007e+07	3.30887e+08	1.33649e+08	4.27339e+07	1.11511e+08	2.22053e+08	3.41327e+08	8.8227e+08	4.64307e+08	5.6417e+08	3.16229e+08
m1054	18.83								355.19		355.1900 149.0596 205.1222 119.0493 91.0547 81.0704		1.40624e+06	7.15506e+06	274264	394745	7310.77	2.20646e+07	261195	1.79247e+06	54364	71998.8	383.157	5.68457e+06
m1055	16.46	InChI=1S/C21H38O4/c1-2-3-4-5-6-7-8-9-10-11-12-13-14-15-16-17-21(24)25-19-20(23)18-22/h6-7,9-10,20,22-23H,2-5,8,11-19H2,1H3/b7-6-,10-9-/t20-/m0/s1	WECGLUPZRHILCT-GSNKCQISSA-N	6436630	1-Linoleoyl Glycerol	Others	C21H38O4	355.284	355.284	0.844396	355.2839 67.0550 81.0705 95.0861 263.2361 245.2265 337.2721	B	9.50197e+07	6.3052e+07	7.628e+07	9.21614e+07	3.0176e+07	1.14092e+08	9.61699e+06	6.84063e+06	1.03229e+07	8.6834e+06	1.41291e+07	1.91948e+07
m1057	17.2								355.268		355.2682 81.0704 67.0548 95.0858 263.2274 201.2779		8.73561e+07	7.46455e+07	4.98261e+07	2.97409e+07	2.79018e+07	3.80409e+07	1.80915e+07	2.30266e+07	1.6801e+07	1.0047e+07	1.57242e+07	1.44565e+07
m1058	20.55								355.284		355.2838 95.0857 81.0702 67.0548 55.0549 109.1016 245.2266 337.2794		2.46751e+07	2.59078e+07	6.50983e+07	5.47833e+07	5.78994e+07	1.88651e+07	3.13175e+06	4.92037e+06	1.13897e+07	5.50812e+06	6.36648e+06	4.88939e+06
m1059	20.88	InChI=1S/C21H38O4/c1-2-3-4-5-6-7-8-9-10-11-12-13-14-15-16-17-21(24)25-20(18-22)19-23/h6-7,9-10,20,22-23H,2-5,8,11-19H2,1H3/b7-6-,10-9-	IEPGNWMPIFDNSD-HZJYTTRNSA-N	5365676	2-Linoleoyl Glycerol	Others	C21H38O4	355.284	355.284	0.562931	355.2838 81.0704 95.0860 67.0551 109.1014 263.2361 245.2257 337.2718	B	4.98713e+07	3.03007e+07	1.65361e+07	1.66239e+07	1.67596e+07	2.7523e+07	7.6715e+06	8.6334e+06	6.62343e+06	5.42117e+06	4.57483e+06	7.57331e+06
m1060	5.94								356.112		356.1121		3.99329e+06	325106	681980	1.16575e+06	1.08171e+06	526028	1.60379e+06	138168	1.04601e+06	767625	1.26807e+06	48109.3
m1061	7.98								357.133		357.1329 137.0598 307.0956 165.0548 321.1106 218.0726 339.1215		1.0457e+06	1.19474e+06	1.24361e+06	1.73862e+06	1.95456e+06	3.04671e+06	120062	274031	602632	262948	310595	691930
m1064	12.25								357.133		357.1329 203.0699 161.0235 147.0804 167.0334 91.0545		7.85855e+06	3.78623e+06	3.96196e+06	2.94167e+06	3.08338e+06	4.81137e+06	1.47438e+06	976195	139515	185294	66611.1	1.08585e+06
m1065	13.69								357.169		357.1693 163.0752 189.0908 147.0805 135.0811 103.0545		1.55916e+06	1.02208e+06	41984.4	177314	63541.9	1.0191e+06	365635	395893	5949.06	23000.6	45025.4	425914
m1070	1.91								358.15		358.1497 150.0912 196.0967 178.0861 122.0601 92.0499		1.79426e+08	1.71489e+08	1.55897e+07	3.06369e+06	1.16123e+08	8.06623e+07	2.93543e+07	3.38176e+07	3.209e+06	281067	2.22373e+07	1.5094e+07
m1075	6.89								359.17		359.1696 197.1172 107.0858 133.1012 179.1070 93.0703		8.29335e+06	2.91291e+06	5.92725e+06	1.19498e+07	1.46313e+07	3.24829e+06	1.89343e+06	639476	1.69131e+06	2.87721e+06	3.78585e+06	617640
m1078	14.16								360.25		360.2504 120.7704 176.8063 64.0899		715886	2505.08	26225.7	385409	21076.5	203502	183360	405.16	420.878	37332.7	432.402	59472.5
m1079	5.2								362.253		362.2533 344.2427 326.2321 79.0548 282.2061 81.0705		5.51845e+08	7.83864e+08	1.11717e+06	851163	1.2673e+07	2.22409e+08	1.17945e+08	2.3183e+08	318269	227286	2.75598e+06	7.64803e+07
m1080	6.01								362.241		362.2411 344.2075 172.0972 211.1332 291.2088 146.0813		7.37259e+07	5.05222e+07	5.57133e+07	7.45888e+07	5.10312e+07	4.01649e+07	1.24107e+07	1.41225e+07	1.10515e+07	1.18475e+07	1.11333e+07	1.27938e+07
m1081	13.7								362.326		362.3261 300.2892 256.2631 70.0658 57.0706 146.1171		1.59646e+08	1.0951e+08	1.10374e+08	1.17705e+08	1.4996e+07	8.14961e+07	2.82733e+07	2.68816e+07	2.56363e+07	2.19406e+07	1.96566e+07	2.13505e+07
m1087	21.71								363.289		363.2889 179.1428 123.0807 109.0649 331.2617 286.7947		2.61215e+07	2.1624e+07	1.58113e+07	1.52022e+07	1.304e+08	3.63573e+07	3.86698e+06	3.06372e+06	2.46158e+06	2.23735e+06	1.97154e+07	6.2217e+06
m1089	1.45								364.196		364.1962 202.1436 166.1225 142.1227 85.0289 69.0343		3.83594e+07	3.62393e+07	275934	419908	1.4432e+07	2.46424e+07	1.29399e+07	1.15267e+07	194718	135457	3.69794e+06	5.87677e+06
m1091	2.44								364.196		364.1961 202.1436 166.1224 138.1276 85.0290 69.0342		6.09032e+07	8.60737e+07	9533.38	39962.1	298097	8.20146e+07	9.35794e+06	1.7406e+07	969.077	396.659	395.768	1.63741e+07
m1095	9.98								365.193		365.1932 136.0617 364.1974 81.0340 137.0461		1.8079e+06	638597	1.14686e+06	2.51914e+06	1.133e+06	1.65544e+06	114389	38040.4	2533.34	62533.9	30039	74631.3
m1097	17.57								365.268		365.2684 165.0911 347.2584 123.0805 152.0827 194.1298		4.64564e+06	2.66357e+06	2.65596e+06	3.86286e+06	4.25878e+06	3.19861e+06	469858	603533	520506	825123	928536	1.25256e+06
m1098	17.95								365.268		365.2683 347.2570 165.0909 305.2466 319.2643 69.0706		1.17172e+06	765210	955649	1.67152e+06	1.82475e+06	1.7506e+06	239549	255398	262353	380049	513106	464042
m1099	3.67								366.212		366.2120 204.1592 85.0288 105.0702 71.0498 97.0285		3.92619e+06	5.16079e+06	70271.7	121326	2.98938e+06	1.76541e+06	682786	998775	372.444	1304.11	360374	297778
m1100	5.17								366.284		366.2845 130.0651 144.0807 118.0651 172.0754 190.0862		9.50186e+06	2.39521e+07	6.10666e+06	6.16182e+06	1.5409e+07	1.89519e+07	1.36218e+06	3.58707e+06	942842	859768	2.13289e+06	3.48659e+06
m1102	5.98								366.285		366.2847 60.0453 95.0860 330.2625 348.2741 67.0548		1.22576e+07	1.16705e+07	8.06748e+06	4.02206e+06	1.04288e+07	4.97382e+06	2.4486e+06	2.80038e+06	1.68128e+06	786830	1.97978e+06	2.45314e+06
m1106	11.8								368.243		368.2427 112.0759 128.1072 55.0550 60.0452 86.0968		9.40303e+06	3.07002e+06	5.12111e+06	5.21623e+06	2.94557e+06	3.77716e+06	2.77768e+06	926312	1.00047e+06	1.10236e+06	688820	1.56714e+06
m1107	2.45								369.998		369.9977 199.9764 181.9660 244.9743 137.0232 267.9665		743264	478823	4.23044e+06	4.07672e+06	2.14061e+06	2.41569e+06	424841	442378	1.72574e+06	2.03034e+06	1.07903e+06	990936
m1114	1.91								370.207		370.2069 86.0970 132.1019 69.0706 110.0716		1.01654e+07	1.77483e+07	1.0451e+07	7.67789e+06	1.97794e+07	7.84843e+06	725021	1.22511e+06	411137	286793	657204	741530
m1115	5.41								370.268		370.2679 72.0815 264.1596 352.2594 122.0601 236.1280		747564	556.018	469.054	1.25059e+06	443.529	114334	103709	380.578	383.018	364914	381.157	24954.7
m1116	6.73								370.113		370.1129 152.0704 248.0910 81.0341 69.0342 140.0702		1.01551e+06	1.72341e+07	7.84783e+06	1.75273e+07	2.33786e+07	629804	90867.9	2.5841e+06	1.22612e+06	2.5434e+06	3.30674e+06	120725
m1118	9.66								370.259		370.2585 292.2267 69.7060 189.1119 275.2007 79.0548		1.4255e+06	40925.4	128153	1.21295e+06	1.33797e+06	352712	78991.7	868.967	2099.58	26294	45527	38850.9
m1124	3.1								372.165		372.1649 164.1069 210.1123 85.0290 146.0963 105.0702		1.41622e+07	1.09232e+07	1.2061e+07	2.14505e+07	2.18806e+07	1.08139e+07	2.38976e+06	2.70851e+06	3.20032e+06	4.83752e+06	4.90624e+06	3.55774e+06
m1125	3.91								372.129		372.1286 106.0654 124.0758 85.0288 81.0340 69.0342		9.63296e+06	4.6606e+06	7.73998e+06	8.82305e+06	9.518e+06	5.17704e+06	1.10358e+06	831639	776994	982695	1.22945e+06	1.25958e+06
m1128	9.29								372.274		372.2742 312.2520 250.2527 95.0859 67.0548 156.1337		474005	996503	17014.7	101070	55963.8	625928	2882.4	8159.39	299.772	8875.67	2355.1	2654.5
m1129	10.18								372.274		372.2741 55.0550 79.0548 81.0702 125.0961 67.0550		299737	62664.2	24980.5	21995.8	42647.2	50984.2	474947	522929	4128.45	3379.42	4869.36	265648
m1134	5.41								373.244		373.2441 100.1124 69.0705 84.0450 72.0816		2.55713e+07	1.4781e+07	2.29335e+07	2.84254e+07	1.49547e+07	6.7778e+06	4.91576e+06	3.84439e+06	5.81607e+06	5.37251e+06	3.05065e+06	2.10642e+06
m1135	7.89								373.222		373.2216 109.1014 135.1167 95.0861 193.1586 107.0857		3.83743e+07	4.43199e+07	2.80284e+07	3.7042e+07	1.97974e+07	2.70305e+07	6.24869e+06	9.50104e+06	6.29963e+06	6.91993e+06	4.2917e+06	5.48585e+06
m1136	8.26								373.222		373.2218 109.1014 135.1167 95.0860 211.1690 193.1589		1.71767e+07	1.56617e+07	3.17643e+06	4.18041e+06	2.47042e+06	4.41102e+07	5.38844e+06	6.27019e+06	827047	1.04066e+06	426348	1.60418e+07
m1141	5.28								375.128		375.1285 84.0449 130.0498 147.0763		1.19915e+07	1.10303e+07	4.56565e+06	1.12331e+07	8.66596e+06	1.64875e+07	687204	800036	327323	1.00293e+06	820698	1.88762e+06
m1143	8.57								375.165		375.1647 93.0702 121.0649 81.0703 147.1169 217.1221		2.27133e+06	875404	1.02358e+08	2.45718e+08	2.06546e+08	2.32878e+06	156417	8304.93	1.82842e+07	3.88523e+07	3.46765e+07	149791
m1144	19.59								375.268		375.2678		3.54058e+06	3.41418e+06	2.49332e+06	3.21731e+06	1.77623e+06	1.4487e+06	849593	1.70559e+06	729514	1.0054e+06	529834	1.08485e+06
m1147	5.96	InChI=1S/C17H20N4O6/c1-7-3-9-10(4-8(7)2)21(5-11(23)14(25)12(24)6-22)15-13(18-9)16(26)20-17(27)19-15/h3-4,11-12,14,22-25H,5-6H2,1-2H3,(H,20,26,27)/t11-,12+,14-/m0/s1	AUNGANRZJHBGPY-SCRDCRAPSA-N	493570	Vitamin B2	Vitamin	C17H20N4O6	377.146	377.145	-1.0606	377.1452 243.0873 172.0868 216.0767 69.0341 198.0661	B	2.92743e+07	5.5238e+07	4.26133e+07	5.64635e+07	5.84687e+07	1.58282e+07	5.16997e+06	1.15179e+07	9.75246e+06	1.0271e+07	1.18125e+07	4.29509e+06
m1148	6.48								378.158		378.1577 138.0912 110.0966 95.0860 82.0657		2.83385e+07	1.8446e+07	2.99798e+06	2.90965e+06	1.6604e+07	9.23084e+06	4.50472e+06	4.22149e+06	664815	591554	3.10927e+06	2.5882e+06
m1151	1.92								380.191		380.1911 146.0811 308.1340 218.1387 85.0289 69.0342		5.67747e+06	4.19214e+06	151383	161553	425641	4.1077e+06	414210	455093	369.66	376.791	2853.46	550902
m1152	1.38								381.079		381.0789 116.4255 81.0424 144.2749 264.1393		7.11846e+09	7.3374e+09	7.66951e+09	8.06224e+09	8.21087e+09	5.35643e+09	4.75262e+08	6.10143e+08	7.22732e+08	6.14769e+08	6.22942e+08	3.91149e+08
m1153	4.17								386.181		386.1806 224.1278 160.1119 178.1226 105.0701 85.0289		3.34498e+07	2.18014e+07	9.96802e+06	2.00024e+07	1.81578e+07	1.06679e+07	5.42662e+06	5.66024e+06	1.51407e+06	3.32326e+06	3.57565e+06	4.12642e+06
m1154	9.97								386.29		386.2897 252.2317 70.0660 81.0704 95.0859		2.75775e+07	1.51165e+06	5653.05	3337.54	5543.74	5.44943e+06	1.59112e+07	1.16462e+06	414.626	413.44	412.85	4.32263e+06
m1156	4.95								387.126		387.1256 95.0496 153.0909 225.1482 343.1337		2.71489e+07	1.51026e+07	8.74992e+06	1.42715e+07	1.6537e+07	3.1746e+07	1.72351e+06	1.27421e+06	363231	768055	1.33128e+06	2.56375e+06
m1158	6.21								387.201		387.2010 95.0860 207.1379 149.0961 123.8060 67.0550		3.72564e+07	4.6444e+07	3.47114e+07	6.14967e+07	9.08549e+07	4.7859e+07	3.08928e+06	5.27793e+06	1.6544e+06	3.77866e+06	3.90395e+06	7.83781e+06
m1162	7.86								388.16		388.1597 85.0289 127.0387 87.0083 69.0341 81.0341		1.31857e+07	7.3894e+06	1.32295e+07	9.03495e+06	1.03264e+07	7.30632e+06	2.97634e+06	1.86711e+06	2.51644e+06	1.77273e+06	2.21465e+06	1.72967e+06
m1163	8.67								388.269		388.2690 172.1330 74.0608 154.1224 85.0527 72.0450		65423.1	30343.8	171102	605525	70939.8	37779.1	4793.91	6783.52	444.384	3689.99	567.806	7925.08
m1164	14.08								388.284		388.2842		328055	553.474	3978.14	61848.4	11547.4	11252.6	137359	374.45	386.923	9156.73	390.699	23069.3
m1167	5.19								389.216		389.2165 109.0650 86.0970 133.1012 227.1637 209.1635 72.0815		4.19733e+07	2.32271e+07	2.17834e+07	3.27522e+07	1.90843e+07	2.01561e+07	4.39261e+06	3.67671e+06	189925	1.22125e+06	1.63949e+06	3.12575e+06
m1169	6.72								389.217		389.2166 209.1534 149.0961 125.0961 69.0342 191.1427		1.15285e+07	1.69431e+07	1.2367e+07	2.07596e+07	1.13421e+07	2.02327e+07	2.09335e+06	3.97203e+06	2.67817e+06	4.3278e+06	2.25356e+06	5.92137e+06
m1170	7.28								389.141		389.1414		1.44286e+07	7.66078e+06	3.69151e+06	3.63758e+06	1.01952e+07	9.23369e+06	1.4081e+06	847737	347402	351880	895669	988072
m1171	4.38								390.139		390.1391 124.0758 142.0862 96.0811 79.0549 107.0495		7.3162e+06	9.70759e+06	1.16374e+07	1.81658e+07	9.32412e+06	1.31376e+07	1.17768e+06	1.04822e+06	1.01239e+06	1.81202e+06	730670	685588
m1173	6.89								390.212		390.2116 372.2020 97.1015 204.0872 55.0550 202.1067		2.92322e+06	3.23052e+06	2.28946e+06	5.1019e+06	2.11346e+06	4.19246e+06	395222	770583	532367	855600	399948	1.14945e+06
m1174	7.61								390.212		390.2117 202.0704 372.1981 110.0604 93.0706 146.0812		1.14031e+06	526.401	5414.67	1.25414e+06	18298.8	247370	426697	1382.95	1228.69	727286	428.87	162755
m1175	7.12								391.197		391.1971		8.41045e+06	6.57249e+06	3.40789e+06	7.08087e+06	5.33054e+06	4.12544e+06	1.38078e+06	1.39768e+06	437264	452911	1.06056e+06	751485
m1177	15.11								391.245		391.2451 149.0232 206.3720 255.0729 53.2420 117.7609		1.01796e+07	7.66187e+06	4.35728e+06	8.36177e+06	3.39445e+06	5.69686e+06	325675	1.01638e+06	186843	501811	470817	1.06663e+06
m1178	15.3								391.245		391.2450 149.0228 119.2038 103.8514 60.3044 53.3414		4.49397e+06	2.04146e+06	1.86705e+06	3.45918e+06	1.31747e+06	2.26551e+06	548469	707463	298501	954096	489301	709291
m1180	16.61								391.245		391.2452 339.1561 306.5112 149.0235 175.7993 133.7448 72.7004		9.07025e+06	6.57955e+06	3.76182e+06	5.09203e+06	1.93412e+06	4.01379e+06	493156	645056	478088	703736	226850	958765
m1181	4.68								392.227		392.2274 230.1749 194.1538 212.1640 85.0291 69.0343 166.1589		7.74746e+06	8.30878e+06	250949	605961	903156	4.34458e+06	954867	1.89296e+06	3979.59	4265.24	405.854	1.30557e+06
m1185	7.94								393.188		393.1879 349.1236 85.0291 136.0568 161.3067 182.2642		7.20134e+06	1.2828e+07	549920	1.98265e+06	1.56074e+06	1.42702e+07	1.39332e+06	2.82168e+06	37558.4	306406	281363	2.29991e+06
m1189	5.54								394.113		394.1128 146.0599 127.0391 69.0343 81.0341 109.0285		82308	759903	2.55867e+06	3.7644e+06	3.91264e+06	1.57631e+06	3641.13	176487	659247	850431	877288	381251
m1193	6.87								395.074		395.0736 327.0751 256.6004 91.9584 353.3102 86.1993		1.19223e+07	7.79258e+06	6.80648e+06	6.69821e+06	8.30318e+06	4.9291e+06	693331	587286	575470	494218	681083	590780
m1196	12.55								395.146		395.1462 259.0941 187.0361 240.5448 197.3801 94.9987		229589	36313.2	31925.6	126262	5645.33	1.18595e+06	8550.43	2196.52	1685.76	13222.3	437.17	310293
m1198	19.01								395.276		395.2765		200311	188834	221317	132594	15024.2	120368	3144.02	13791.9	8047.69	12343.4	40.5142	1284.04
m1199	8.11								396.801		396.8011 114.0915 96.0812 209.1645 113.1075		2.3462e+09	1.5912e+09	1.13315e+09	1.45475e+09	1.28793e+09	1.09091e+09	2.79628e+08	3.0805e+08	3.01874e+08	3.00513e+08	3.18176e+08	2.52867e+08
m1208	3.36								400.124		400.1238 238.0707 210.0759		1.28767e+07	873483	758868	1.32675e+06	433020	374615	8.34846e+06	524419	456922	794303	117399	472355
m1209	4.79								400.197		400.1967 238.1434 120.0809 174.1276 192.1381		835363	703986	512848	1.09473e+06	801484	613903	481864	561551	397640	782041	617823	508900
m1210	5.31								400.168		400.1684 131.0491 103.0546 132.0524 104.0579 85.0290		813286	483040	331065	418666	744620	623877	455483	359655	262696	257609	604724	488493
m1216	1.43								402.01		402.0105 247.9122 230.8858 94.9300 136.5544 194.5698		3.1334e+06	1.42227e+06	413112	1.1679e+06	2.50469e+06	1.15489e+06	5.17335e+06	2.0091e+06	503316	902018	2.637e+06	1.40987e+06
m1217	1.92								402.176		402.1757 107.0494 134.0811 240.1093 136.0616 296.1335		1.01193e+07	3.99043e+06	844989	1.77571e+06	3.64489e+06	2.33708e+06	9.45816e+06	3.34968e+06	645034	1.46236e+06	3.03765e+06	2.03649e+06
m1218	6.84								402.175		402.1755 154.0862 200.0916 67.0550 86.0605 109.1014		572512	396291	220896	275200	401104	394644	193551	183117	83544.8	96667.6	209313	220682
m1223	1.41								404.176		404.1763 62.0609 84.0814		6.19451e+06	9.93487e+06	7.67594e+06	1.03586e+07	1.49106e+07	5.81287e+06	4.29634e+06	5.5358e+06	3.79505e+06	5.30226e+06	6.5522e+06	2.54479e+06
m1224	1.92								404.155		404.1551 62.0609 60.0452		1.00833e+06	552750	357433	535090	1.27183e+06	595606	494362	294732	158512	259589	587384	300932
m1225	3.88								404.153		404.1527 287.1099 242.1003		2.07654e+06	1.47543e+06	1.43134e+06	2.99016e+06	2.32181e+06	2.04222e+06	306367	347634	362150	565724	1.1948e+06	388236
m1229	4.46								405.137		405.1368 361.1465 319.1363		2.7317e+06	2.00363e+06	634540	1.16568e+06	1.75427e+06	3.43728e+06	414600	354471	236096	341207	372248	869961
m1233	13.3								405.263		405.2633 91.0547 105.0702 131.0855 79.0548 129.0698		2.6455e+06	19578.5	73908.7	3.54059e+06	821425	648281	1.86848e+06	18191.9	68462.9	2.33155e+06	588043	698768
m1238	5.98								406.175		406.1749 259.1108 84.0450 388.2325 116.0166 81.0704		4.32101e+06	937531	548041	1.76719e+06	2.29313e+06	1.16102e+06	1.78177e+06	739788	302909	1.01675e+06	1.19145e+06	744805
m1243	5.86								407.134		407.1336 107.0494 245.0806 123.0441 135.0440 161.0596		1.72133e+06	333890	267807	488586	718157	512481	818553	293549	175244	186904	218742	402379
m1247	12.97								407.24		407.2403 255.4809 274.4769 321.1667 302.4716 79.0548		464207	200946	904508	940125	586518	263547	455925	185294	237450	415332	242219	295515
m1248	13.48								407.24		407.2401 291.4269 319.9572 248.9986 121.7082 101.1863		667752	373599	1.07856e+06	2.5387e+06	1.10598e+06	411699	204955	215256	711835	1.38784e+06	580849	189438
m1253	1.27								408.135		408.1354 246.0822 160.0455 258.0818 142.0350 102.0553		220320	306080	103048	91518.4	62510.7	455149	71827.9	50306.6	39669.8	18420	229467	86167.9
m1262	2.13								410.166		410.1657 230.1021 248.1126 85.0290 186.0759 69.0343		3.09286e+06	744413	1.3666e+06	4.22353e+06	818368	1.59581e+06	4.40857e+06	941712	2.32999e+06	5.44044e+06	1.06116e+06	2.70074e+06
m1263	6.73								410.106		410.1056 366.1158 324.1049 230.0891		74190.7	1.3618e+06	348013	1.76457e+06	2.29251e+06	17365.9	46709.2	232354	72491.8	280113	433888	13706
m1264	12.89								410.255		410.2548 186.0773 187.0851 214.1084 212.0930		37315.2	8787.98	16325.1	14295.7	9703.73	9678.29	18002	2664.33	9537.75	5657.84	1338.07	1559.33
m1265	1.51								411.069		411.0688 107.0495		2.17743e+07	2.78407e+07	1.8184e+07	7.64214e+06	4.47824e+07	6.17878e+06	6.80307e+06	3.4047e+06	2.32206e+06	1.2012e+06	4.45338e+06	778637
m1267	6.25								411.199		411.1987 191.0813 147.0915 325.1390		1.70794e+07	1.77616e+07	4.67867e+06	2.13445e+07	8.71544e+06	2.04122e+07	535130	1.14254e+06	256897	511717	274709	1.39439e+06
m1269	8.96								412.269		412.2691 87.0446 104.0709 86.0606 291.1952 67.0550		36638.8	6097.94	1413.81	31283	4231.26	18440.2	146328	1601.43	1572.37	8127.42	616.839	3731.53
m1270	9.96								412.269		412.2691 86.0606 174.1123 156.1018 87.0446 69.0343		146561	15119.7	3215.43	37913.3	5787.12	20567	94256.5	10862.2	2691.87	44107	9055.2	19666.6
m1271	4.64	InChI=1S/C15H20N6O8/c1-5(23)7(14(26)27)19-15(28)20-11-8-12(17-3-16-11)21(4-18-8)13-10(25)9(24)6(2-22)29-13/h3-7,9-10,13,22-25H,2H2,1H3,(H,26,27)(H2,16,17,19,20,28)/t5-,6-,7+,9-,10-,13-/m1/s1	UNUYMBPXEFMLNW-DWVDDHQFSA-N	161466	Threonyl carbamoyl adenosine	Nucleic acid derivative	C15H20N6O8	413.142	413.142	0.09	413.1415 136.0617 162.0409 281.0989	B	8.65529e+06	4.98511e+06	3.53995e+06	7.06736e+06	4.23766e+06	3.73498e+06	3.56352e+06	3.19679e+06	2.72354e+06	4.80571e+06	2.47232e+06	2.89843e+06
m1275	1.92								414.233		414.2333 86.0970 132.1019		1.64716e+06	3.23311e+06	472218	1.08082e+06	773186	1.05055e+06	1.27347e+06	2.32707e+06	384614	921303	644293	857014
m1276	4.21								414.139		414.1394 222.0759 270.0969 109.0287 194.0811 252.0865		76834.9	130345	1663.18	24672.2	182564	122282	22222.6	41087.9	46270.7	483.096	388753	69739.3
m1280	15.01								415.321		415.3212 119.0856 91.0547 117.0700		1.61358e+07	1.89199e+07	1.78496e+07	1.77519e+07	1.70939e+07	1.37848e+07	3630.26	1389.46	6893.42	11362.8	10072.8	3139.67
m1281	5.07								417.234		417.2342 86.0969 72.0815 129.1022 261.1441 270.1808		1.79066e+06	1.61217e+06	625464	1.01133e+06	366178	777977	968325	1.0224e+06	239254	593234	236896	469709
m1283	1.92								418.134		418.1341 123.0441 134.0811 136.0617 85.0290 124.0394		1.68889e+06	714842	552297	1.00293e+06	1.89065e+06	679941	1.09986e+06	340743	181649	351724	1.2149e+06	583591
m1284	2.13								418.134		418.1341 108.0811 152.0705 124.0758 106.0654 134.0600		930258	1.76473e+06	880383	1.40283e+06	1.41019e+06	832334	686785	949505	573008	1.03924e+06	696254	776453
m1285	2.99								418.207		418.2072 120.0810 166.0862 103.0546 107.0495		1.55862e+06	1.50974e+06	994843	1.49447e+06	1.21759e+06	589255	1.02068e+06	1.0147e+06	499716	993061	568935	298353
m1286	6.08								418.207		418.2066 98.0604 87.0445 104.0709 70.0658 86.0969		8435.52	44643.6	16276.2	87990.8	5514.04	10114.6	29971.2	35529.2	6950.67	40062.6	28969.9	37031.9
m1288	7.65								418.124		418.1241 169.0759 195.0551 155.0602 313.0814 225.0655		2.57019e+06	1.22333e+06	196101	1.15627e+06	1.02333e+06	1.23899e+06	1.74629e+06	949656	163905	815308	692186	991206
m1291	7.29								419.191		419.1910 85.0290 81.0341 153.1272 69.0342 95.0860		3.68662e+06	4.53463e+06	2.43131e+06	8.06539e+06	4.26594e+06	4.61053e+06	2.77472e+06	3.76309e+06	1.57371e+06	5.73098e+06	2.56946e+06	4.57305e+06
m1292	7.82								419.17		419.1696 330.1093 167.0700 208.0513 181.0494 79.0549		2.27067e+06	3.32143e+06	271144	656380	1.87027e+06	3.53275e+06	1.47558e+06	2.57881e+06	189252	482217	1.16627e+06	3.03928e+06
m1293	15.39								419.279		419.2788 91.0547 93.0704 129.0699 79.0549 131.0854		713886	153670	459472	562738	2.91862e+06	200914	408740	97114.5	219617	228773	1.79938e+06	152130
m1296	1.92								420.161		420.1614 121.0649 112.0507 138.0912 93.0703		2.06482e+06	2.25206e+06	476326	614659	1.33655e+06	734955	846676	428270	153011	226650	694844	141008
m1298	6.47								420.223		420.2226 204.0865 200.0916 158.0811 202.1072		41999.6	13716.7	13418.8	70734.8	51190.9	49920	150675	51708.2	17644.5	113022	105004	162713
m1307	6.07								422.108		422.1077 124.0394 137.0232 106.0290 268.0811 78.0344		524897	810804	215663	423633	219194	504429	363996	732325	194834	225871	208650	466630
m1310	5.8								423.179		423.1792 293.1162 120.0809 149.0743 72.0815 102.0375		817390	593173	330074	515894	200890	478143	321594	314290	169617	298950	109785	282445
m1311	7.43								423.089		423.0895 379.0998 120.0809 86.0969 337.0889		861299	272681	1.15812e+07	1.08218e+07	530342	258142	151624	61279.9	2.71021e+06	2.1028e+06	121164	51103.1
m1312	8.09								423.761		423.7606 114.0915 96.0812 414.7556 69.0706 358.2134		800647	570664	792480	533338	657877	407126	314985	279269	405099	393585	488786	219763
m1313	16.51								423.274		423.2737 79.0548 93.0703 67.0549 81.0705 97.0288		1.38577e+07	3.73597e+06	1.11974e+06	3.75678e+06	6.99391e+06	4.93757e+06	8.2917e+06	2.74614e+06	841645	2.63899e+06	5.21482e+06	3.88879e+06
m1314	17.16								423.274		423.2735 81.0705 93.0703 79.0548 91.0547 105.0701		3.22084e+07	4.12667e+06	1.76164e+06	3.95088e+06	1.25395e+07	9.57736e+06	1.61419e+07	2.66997e+06	1.27701e+06	2.67986e+06	4.60784e+06	5.66577e+06
m1315	17.92								423.31		423.3101 179.1429 123.0805 109.0651 331.2626 95.0859		1.43216e+06	1.35524e+06	1.22016e+06	1.67282e+06	5.25993e+06	1.44745e+06	858210	892491	652276	882534	1.82493e+06	1.17586e+06
m1316	18.18								423.31		423.3100 123.0805 331.2625 179.1428 135.0803 95.0860		1.10349e+07	7.5667e+06	2.34461e+06	5.57412e+06	1.03333e+07	1.17799e+07	6.54421e+06	6.94236e+06	1.78288e+06	4.23521e+06	6.86517e+06	9.02353e+06
m1320	10.78								425.178		425.1780 289.0529 287.0371 107.0857 79.0548		3.20562e+06	327936	1.04765e+07	1.02333e+07	9.85578e+06	393939	567294	75421.9	2.47335e+06	1.80384e+06	2.09767e+06	86807.1
m1321	19.8								425.214		425.2141 365.1935 281.1353 174.0538		63096.3	50928.4	36573.2	59893.6	30463.4	61480.7	387228	532768	312022	458619	149050	427298
m1324	5.35	InChI=1S/C16H22N6O8/c1-6(24)8(15(27)28)20-16(29)21(2)12-9-13(18-4-17-12)22(5-19-9)14-11(26)10(25)7(3-23)30-14/h4-8,10-11,14,23-26H,3H2,1-2H3,(H,20,29)(H,27,28)/t6-,7-,8+,10-,11-,14-/m1/s1	PEDOATWRBUGMHU-KQSSXJRRSA-N	193795	(2S,3R)-2-{[{9-[(2R,3R,4S,5R)-3,4-Dihydroxy-5-(hydroxymethyl)tetrahydro-2-furanyl]-9H-purin-6-yl}(methyl)carbamoyl]amino}-3-hydroxybutanoic acid (non-preferred name)	Others	C16H22N6O8	427.157	427.157	0.468212	427.1574 150.0773 295.1147	B	2.62615e+06	2.94534e+06	1.23068e+06	2.75128e+06	3.36906e+06	2.71843e+06	2.13972e+06	1.8492e+06	950786	2.24876e+06	2.99745e+06	2.23141e+06
m1325	6.07								427.173		427.1725 179.0337 70.0658 85.0290 81.034		3.62089e+06	3.42974e+06	920469	3.65174e+06	1.5315e+06	3.37054e+06	952883	1.03323e+06	224958	1.02481e+06	391801	1.14204e+06
m1330	4.1								429.15		429.1502 110.0603 162.0548 88.0398 190.0497 267.0972		4.1102e+07	3.20795e+07	2.2747e+07	2.09011e+07	4.67149e+07	2.27576e+07	3.44117e+07	2.61806e+07	2.49669e+07	2.0909e+07	5.55336e+07	1.96235e+07
m1333	10.39								429.139		429.1390 163.0751 181.0857 105.0702 103.0545 79.0548		96906.3	59890.6	132110	518715	45425.9	632391	9293.67	15556.9	31240.7	282785	6193.1	439128
m1334	2.1								430.157		430.1568 136.0617 268.0814 86.0970		802765	828084	984161	1.02545e+06	1.10516e+06	798007	716055	1.05014e+06	852452	988355	791929	1.05651e+06
m1335	4.88								430.266		430.2658 84.0813 129.1022 70.0658 86.0969 72.0814		366038	639722	749613	427483	808856	283034	288211	547669	349910	225424	514150	282336
m1344	1.44								432.171		432.1711 107.0495 90.0555 164.0917 123.0442 326.1444		2.99571e+06	4.21575e+06	3.44026e+06	6.85618e+06	7.36919e+06	3.47291e+06	3.34905e+06	4.04941e+06	3.006e+06	5.81701e+06	5.44523e+06	2.88371e+06
m1345	1.92								432.186		432.1862 107.0494 164.0916 326.1441 123.0441 146.0810		3.08774e+06	2.27887e+06	6.23819e+06	4.14503e+06	8.65318e+06	752367	1.40193e+06	983627	1.89479e+06	1.28147e+06	2.71853e+06	407970
m1346	7.74								432.129		432.1287 147.0439 124.0394 119.0493 106.0290 268.0812		119397	540426	234326	90921.7	111505	46748.1	95140.5	459357	195584	63052.4	89262.2	51510.5
m1347	3.69								433.168		433.1679 377.1391 98.9847 228.0874 275.3702		2.6021e+06	2.21469e+06	1.65206e+06	2.20301e+06	4.82402e+06	4.6762e+06	712229	571294	360432	509938	941721	1.15366e+06
m1348	7.9	InChI=1S/C21H20O10/c22-8-16-18(26)19(27)20(28)21(31-16)29-11-5-12(24)17-13(25)7-14(30-15(17)6-11)9-1-3-10(23)4-2-9/h1-7,16,18-24,26-28H,8H2/t16-,18-,19+,20-,21-/m1/s1	KMOUJOKENFFTPU-QNDFHXLGSA-N	5280704	Apigenin 7-O-glucoside	Flavonoid	C21H20O10	433.113	433.113	-0.461773	433.1127 271.0597 153.0181 119.0493	A	139986	226589	2.73475e+08	4.15124e+08	1.00092e+09	353034	66142.9	162291	1.66248e+08	2.46623e+08	5.60546e+08	288987
m1351	6.83								434.202		434.2019 85.0289 97.0288 69.0342 73.0291 115.0391		2.45148e+06	6.55114e+06	1.46413e+07	1.34802e+07	1.6547e+07	918848	1.25759e+06	3.99825e+06	9.17253e+06	8.50868e+06	9.16092e+06	612567
m1353	1.92								435.197		435.1965 255.1337 141.0657 225.1232 111.0555 85.0290		309698	390243	215030	271520	248217	236402	125582	152910	146968	157859	160303	125197
m1355	9.31								435.126		435.1259 391.1360 91.0545 85.0288		2.66364e+07	2.66089e+06	1.30386e+06	728547	6.54987e+06	3.92196e+06	3.17065e+06	481372	307138	124008	1.24986e+06	651500
m1356	9.96								435.214		435.2138 79.0549 93.0704 67.0550 91.0547 105.0702		797251	5212.71	55244.2	83493.8	40187.4	3611.02	586963	314.937	9386.47	74798.5	4722.64	4309.53
m1361	5.91								436.124		436.1236 124.0394 106.0290 268.0813 78.0345		147922	93665.6	101457	111019	127896	42398.5	94380.3	86059.1	83519.6	93969.6	97999.6	45220.8
m1364	21.68								436.339		436.3392 110.2272		232647	1.65539e+06	286379	439889	653935	220840	19591.8	238803	36854.4	44835.5	20417	22519.8
m1367	14.3								437.193		437.1930		571246	357116	898000	330523	409017	309344	258525	161152	209401	125742	267847	148124
m1369	1.31								438.992		438.9919 208.9724 242.9666 202.8905 133.0346 94.9301		23379.5	46434.9	258603	370024	166567	3675.74	24845.1	47764.2	86022	133710	135010	19390.1
m1371	10.86								438.285		438.2847 213.0994 67.0550 252.1229 79.0549 81.0705		39223.7	582.956	367.121	2953.45	329.467	18300.6	18664.3	544.392	813.546	2677.59	254.562	14394.8
m1374	5.35								439.157		439.1574 120.0809 110.0715 136.0756 72.0814 69.0342		2.15459e+06	1.46572e+06	1.36991e+06	1.02671e+06	1.9903e+06	2.0607e+06	362616	328708	347323	212164	369883	502332
m1375	6.83								439.157		439.1572 131.0855 191.1431 81.0703 119.0854 173.1317		1.23381e+06	2.88972e+06	7.34148e+06	6.30403e+06	8.04809e+06	508855	217786	521531	1.34197e+06	1.15227e+06	1.3666e+06	111336
m1377	8.58								439.196		439.1959 133.1012 137.0960 191.1429 107.0858 105.0702		3.92863e+06	1.6088e+06	599464	683735	200700	5.08318e+06	2.09923e+06	1.1622e+06	57688.1	421885	68440	3.41338e+06
m1380	5.7								440.148		440.1483 422.1376 146.0600 241.0968 174.0549 301.1180		2.1022e+06	3.48069e+06	577911	963739	1.201e+06	678374	1.38192e+06	2.58047e+06	401915	729887	802281	335654
m1385	5.94								441.116		441.1156 91.0547 98.9758 70.0659 116.9860 237.0277		1.0503e+06	153440	941876	682756	2.10954e+06	92301.6	398532	101287	296106	171824	593080	93999.3
m1386	6.29								441.103		441.1025 193.0495 133.0284 178.0260 137.0596		2.0523e+06	747602	3.92894e+06	6.10079e+06	433552	2.74318e+06	867035	417663	2.3872e+06	3.57659e+06	174558	1.8098e+06
m1387	7.6								441.173		441.1729 397.1830 289.0527 355.1720		5.28963e+06	2.04919e+06	3.5539e+07	4.10794e+07	2.35576e+07	3.79276e+06	821029	365807	6.94955e+06	7.30703e+06	3.68875e+06	653622
m1388	5.14								442.178		442.1777 84.0449 70.0658 270.0970 144.0656 145.0493		538434	275352	8169.94	105305	89966.2	300756	262351	163565	16418	93200.9	80516.2	170894
m1391	19.47								442.316		442.3158 84.0449 126.0550 71.0863 186.0759		686065	115966	15493.6	277811	291105	539866	497788	94802.1	14925.4	253803	118136	403493
m1393	3.27								443.159		443.1593 123.0791 122.0714 281.1063 81.0453		8.54341e+06	9.17048e+06	3.22844e+06	4.80174e+06	5.42702e+06	4.96614e+06	7.8573e+06	8.94324e+06	2.23126e+06	4.10378e+06	3.53349e+06	5.72784e+06
m1394	4.83								443.202		443.2022 147.0915 281.1492 69.0342		3.40956e+06	3.07225e+06	805511	2.14602e+06	2.73647e+06	2.13886e+06	1.00149e+06	963258	261755	885533	805742	922905
m1398	2.88								444.172		444.1723 136.0617 85.0290 69.0342 282.1196		9.30629e+06	2.00156e+06	361218	1.6843e+06	1.00371e+06	800570	9.8475e+06	2.0675e+06	397371	1.74122e+06	820697	989884
m1400	7.14								445.17		445.1703 197.1171 133.1012 107.0858 179.1065 85.0290		2.8038e+06	587634	121591	1.43218e+06	258521	1.30492e+06	1.34224e+06	428267	64693	520004	124425	822543
m1401	7.26								445.327		445.3269 134.0811 252.2319 427.3165 197.1171		569362	221040	2403.57	2489.57	1931.69	121301	466773	271366	453.554	449.723	447.832	146757
m1403	13.3								445.256		445.2557 137.0596 81.0704		373097	2091.47	133544	418616	950924	110395	79757.1	5276.8	4259.17	120761	193080	36757.6
m1410	9.07								447.222		447.2222 81.0705 147.1167 85.0290 61.0292 105.0702		323508	923920	1.67126e+06	3.29917e+06	5.71414e+06	1.00988e+06	168040	578311	1.00371e+06	1.67261e+06	3.09791e+06	819906
m1413	1.92								448.181		448.1810 123.0441 164.0917 84.0813 136.0617		586615	793454	486510	465853	568651	358360	238132	234570	96736.3	172489	200484	235636
m1414	2.96								448.217		448.2174 120.0809 166.0862		3.82677e+06	4.12188e+06	1.75364e+06	2.81502e+06	3.306e+06	2.17541e+06	5.42939e+06	4.69132e+06	2.63818e+06	3.95667e+06	3.47328e+06	3.43409e+06
m1415	4.44								448.194		448.1936 259.1187 132.0444 302.1244 120.0445 202.0973		1.04e+07	4.24005e+06	639879	755420	862302	4.22585e+06	7.1093e+06	3.50881e+06	651205	607941	445215	4.47226e+06
m1416	5.65								448.181		448.1811 107.0494 154.0497		122893	220160	265751	363386	1.47923e+06	33365.5	6875.67	90264.8	7419.63	35224	23506.4	91284
m1417	10.69								448.305		448.3052 190.1224 176.1069 162.0912 368.2583 146.0962		5.37199e+06	41459.1	39008.9	743963	455695	983026	3.47448e+06	36542.5	28284.4	464219	262947	864745
m1421	7.2	InChI=1S/C21H20O11/c22-7-16-18(27)19(28)20(29)21(32-16)30-9-4-12(25)17-13(26)6-14(31-15(17)5-9)8-1-2-10(23)11(24)3-8/h1-6,16,18-25,27-29H,7H2/t16-,18-,19+,20-,21-/m1/s1	PEFNSGRTCBGNAN-QNDFHXLGSA-N	5280637	Luteolin 7-O-glucoside	Flavonoid	C21H20O11	449.108	449.108	-0.0667991	449.1075 287.0547 153.0181 135.0440	A	78616.4	370832	5.0912e+08	7.24462e+08	1.02803e+09	209881	51416.6	359439	2.79032e+08	4.28348e+08	5.82315e+08	316466
m1423	7.65	InChI=1S/C21H20O11/c22-7-13-15(26)17(28)18(29)21(31-13)32-20-16(27)14-11(25)5-10(24)6-12(14)30-19(20)8-1-3-9(23)4-2-8/h1-6,13,15,17-18,21-26,28-29H,7H2/t13-,15-,17+,18-,21+/m1/s1	JPUKWEQWGBDDQB-QSOFNFLRSA-N	5282102	Kaempferol 3-O-glucoside	Flavonoid	C21H20O11	449.108	449.107	-1.11332	449.1073 287.0544 85.0289 153.0180	A	1.25556e+08	8.70138e+07	1.4044e+07	2.96059e+07	1.05717e+07	1.56465e+08	7.72401e+07	6.75154e+07	1.16318e+07	2.11467e+07	8.54318e+06	1.15257e+08
m1424	1.43								451.048		451.0483 84.0812 130.0863 281.4609 247.8175		99336.1	8.97006e+06	1.53509e+07	1.43371e+06	4.83403e+07	3.68854e+06	93114.5	2.29876e+06	2.22137e+06	132783	8.59962e+06	242347
m1426	1.45								452.095		452.0954 255.6790 317.0236 174.7083 130.0863 407.6230		107781	148758	23602.7	135279	58080.6	42388.4	68262.3	16799.9	14786	20126.4	47414.6	10278.1
m1432	3								457.111		457.1107 120.0808 317.0846 327.7896		400598	3.43924e+06	3.56342e+06	2.35434e+06	3.59807e+06	3.4157e+06	159585	976762	797343	585242	783502	774942
m1433	6.93								457.207		457.2065 133.1011 81.0704 109.0650 91.0547 191.1428		1.93341e+06	1.78987e+06	5.37512e+06	3.99391e+06	2.29517e+06	2.50732e+06	564106	676198	135242	502677	104017	1.30471e+06
m1434	7.65								457.24		457.2404 98.9756 116.9859 134.9962		4.67581e+06	2.05824e+06	7.28466e+06	4.67592e+06	3.42777e+06	3.43886e+06	1.01616e+06	236453	2.02807e+06	1.2963e+06	697411	1.0846e+06
m1435	7.89								457.241		457.2406 277.1777 98.9758 91.9618		2.032e+06	1.57859e+06	1.71205e+07	8.38995e+06	7.64236e+06	2.16113e+06	590686	437182	4.54294e+06	2.11805e+06	1.84426e+06	871330
m1436	8.24								457.207		457.2065 209.1534 165.1273 121.1012 85.0290 151.1116		1.12354e+07	4.87141e+06	4.93193e+06	3.1771e+06	1.26601e+06	1.38284e+07	6.5657e+06	3.28803e+06	170807	1.38192e+06	384065	9.57159e+06
m1437	8.36								457.206		457.2060 133.1010 137.0959 209.1533 107.0857 121.1011		3.58148e+07	1.87044e+07	634762	3.88377e+06	2.8058e+06	1.93074e+07	1.64307e+07	9.73873e+06	352257	2.22708e+06	1.41801e+06	1.11891e+07
m1443	1.92								460.181		460.1812 72.0815 118.0862 133.8393 55.0549		341205	443432	139673	252332	265560	210390	9.91633e+06	1.36589e+07	7.45483e+06	1.26615e+07	1.22056e+07	8.64111e+06
m1444	8.11								460.326		460.3264 298.2736 280.2631 262.2526 96.0812		857093	5.9858e+07	496091	377845	8.32455e+06	9.28565e+06	580603	4.47042e+07	412023	248566	6.72363e+06	5.56162e+06
m1446	7.48								462.348		462.3484		5.17996e+06	3.26841e+06	3.95866e+06	3.79834e+06	4.46461e+06	2.84767e+06	2.67256e+06	2.15315e+06	1.84065e+06	2.59848e+06	3.0357e+06	2.03823e+06
m1447	8.65	InChI=1S/C24H47NO7/c1-2-3-4-5-6-7-8-9-10-11-12-13-14-15-19(27)18(25)17-31-24-23(30)22(29)21(28)20(16-26)32-24/h14-15,18-24,26-30H,2-13,16-17,25H2,1H3/b15-14+/t18-,19+,20+,21-,22-,23+,24+/m0/s1	HHJTWTPUPVQKNA-PIIMIWFASA-N	5280458	Psychosine	Others	C24H47NO7	462.342	462.342	-1.51403	462.3418 300.2892 264.2683 282.2788 70.0658	B	1.30797e+06	7.54393e+06	24564.5	9826.84	266842	1.05117e+06	897796	7.92964e+06	3755.87	7500.91	202616	810824
m1448	8.8	InChI=1S/C24H47NO7/c1-2-3-4-5-6-7-8-9-10-11-12-13-14-15-19(27)18(25)17-31-24-23(30)22(29)21(28)20(16-26)32-24/h14-15,18-24,26-30H,2-13,16-17,25H2,1H3/b15-14+/t18-,19+,20+,21+,22-,23+,24+/m0/s1	HHJTWTPUPVQKNA-JIAPQYILSA-N	5280570	Glucosylsphingosine	Others	C24H47NO7	462.342	462.342	-1.08145	462.3420 300.2893 264.2681 282.2786 85.0289 69.0342	B	2.90278e+06	2.19465e+07	5704.13	437.753	430.204	6.98668e+06	2.34122e+06	2.04539e+07	3437.28	1049.51	26516.4	6.81327e+06
m1449	13.8								463.284		463.2836		162522	3578.88	40079.5	169436	326038	60634.3	151978	5813.42	28904.3	182352	160405	67391.1
m1450	17.92								463.303		463.3027		294134	309102	200620	321080	74570.6	435804	24679.6	45901.3	22790.9	23759.1	432.043	13168.8
m1451	18.18								463.303		463.3027		1.49496e+06	1.91657e+06	372201	807451	246659	2.98499e+06	243374	335137	88097.7	140460	32099	255781
m1452	8.11	InChI=1S/C22H22O11/c1-30-15-4-9(2-3-11(15)24)14-7-13(26)18-12(25)5-10(6-16(18)32-14)31-22-21(29)20(28)19(27)17(8-23)33-22/h2-7,17,19-25,27-29H,8H2,1H3/t17-,19-,20+,21-,22-/m1/s1	GAMYVSCDDLXAQW-MIUGBVLSSA-N	11294177	Chrysoeriol 7-O-glucoside	Flavonoid	C22H22O11	463.123	463.122	-3.23888	463.1220 301.0697 286.0463 258.0521	B	1403.08	2709.99	1.8952e+06	5.78477e+06	6.27781e+06	18788.9	685.521	3353.21	1.18161e+06	3.28919e+06	3.75413e+06	20746.3
m1464	7.11	InChI=1S/C21H20O12/c22-6-13-15(27)17(29)18(30)21(32-13)33-20-16(28)14-11(26)4-8(23)5-12(14)31-19(20)7-1-2-9(24)10(25)3-7/h1-5,13,15,17-18,21-27,29-30H,6H2/t13-,15-,17+,18-,21+/m1/s1	OVSQVDMCBVZWGM-QSOFNFLRSA-N	5280804	Quercetin 3-O-glucoside	Flavonoid	C21H20O12	465.103	465.103	-0.645019	465.1025 303.0495 85.0289 153.0181 229.0493 137.0232	A	1.76442e+08	2.23014e+08	1.04015e+08	2.02689e+08	8.52139e+07	2.48794e+08	9.57932e+07	1.40312e+08	6.86357e+07	1.25931e+08	5.74573e+07	1.65638e+08
m1468	7.25								468.244		468.2439		2.67921e+06	1.73458e+06	81757.5	144972	274700	2.20705e+06	1.12947e+06	895831	9201.08	40842.1	24285	1.33009e+06
m1474	5.55								469.131		469.1313 123.0441 185.0419 145.0258 307.0781		112995	160244	70918.2	108334	90123.4	169829	12559.9	9121.97	55959.4	23256	64732.1	58978.9
m1475	6.47								469.132		469.1316 71.0498 81.0705 79.0548 253.2162 95.0859		200247	130206	5.78516e+06	5.63983e+06	312266	257482	3857.2	12791.2	1.1627e+06	959521	42163.2	19212.9
m1476	6.91								469.132		469.1315 181.0857 148.0515 425.1422		470175	292141	440586	877641	2.03596e+06	775613	234676	174655	86000.4	135505	332403	192838
m1477	7.19								469.182		469.1815 191.0812 307.1286 325.1384 81.0340 147.0915		124483	122412	2.56569e+06	4.77645e+06	49764.4	89189.5	12473.1	6365.6	1.43704e+06	3.07631e+06	2276.66	10819.2
m1485	6.1								473.203		473.2031 98.9756 473.2017 163.1115 116.9859 147.1166		938522	1.22917e+06	806859	1.46919e+06	1.9803e+06	773961	390441	564770	303045	685823	1.28488e+06	450405
m1486	6.92								473.202		473.2023 70.0658 146.0599 118.0653 136.0756 95.0860		5.4392e+06	4.29583e+06	2.98138e+06	3.68158e+06	3.62611e+06	2.73953e+06	3.48592e+06	3.02403e+06	1.52784e+06	2.05331e+06	2.10349e+06	2.29495e+06
m1492	3.82								474.183		474.1830 180.0878 110.0351 153.0409 78.5125 235.4401		52626.3	315022	115144	239026	2.48531e+06	2.55321e+06	81503	315391	114334	312378	1.90829e+06	2.61281e+06
m1493	6.83								475.325		475.3251 85.0288 209.1539 259.1292 107.0858 191.1432		5.74738e+07	3.83469e+07	4.33707e+07	4.96891e+07	4.60174e+07	3.41019e+07	1.95795e+07	1.66156e+07	1.39758e+07	1.72695e+07	1.74054e+07	1.52371e+07
m1497	6.5								476.322		476.3215 314.2685 278.2475 296.2580 85.0289 69.0342		760103	1.59288e+07	369431	379096	1.75371e+06	4.31701e+06	528691	1.29749e+07	369648	369100	1.517e+06	2.93924e+06
m1498	7.74								476.322		476.3215 314.2685 296.2579 278.2474 85.0289 250.2526		1.41663e+06	6.14113e+06	14657.3	17605	779991	2.66608e+06	657289	3.9487e+06	23746.9	30876.1	466104	1.25613e+06
m1509	7.32								478.337		478.3370 316.2841 298.2735 280.2631 85.0289		5.17456e+07	9.59979e+07	472.208	451.453	441.745	3.74797e+07	4.88981e+07	9.22855e+07	5897.74	4430.51	885.958	4.34563e+07
m1514	7.58								479.191		479.1907		1.02152e+06	1.07206e+06	95964	124522	74942.7	788642	636060	782727	73903.2	89686	27661.9	616257
m1517	8.96								479.191		479.1912		2.01642e+06	2.2e+06	494627	1.32286e+06	4.0893e+06	2.6106e+06	982260	1.23159e+06	191095	539344	1.58693e+06	1.44019e+06
m1518	9.49								479.191		479.1908		550770	261943	106164	499454	41083.7	2.24048e+06	357626	205788	61845	287354	22333.3	1.5291e+06
m1519	11.28								479.249		479.2486 269.1231 251.1124 287.1335 239.1124 243.1436		1.65846e+06	789566	313499	2.20243e+06	2.29313e+06	2.02386e+06	578220	364557	165957	735218	781404	887837
m1521	6.03								480.211		480.2112		979525	438943	150092	258540	143505	530297	463224	252201	7994.45	38843.9	68301.3	320107
m1522	6.21								480.211		480.2110		613585	401092	32153.5	138332	194046	656205	252480	282302	3319.98	48929	41540.7	322520
m1523	6.7								480.28		480.2799 318.2259 97.0287 69.0342 145.1008 163.0385		3.45733e+06	4.1507e+06	55858.2	113501	577649	1.00084e+06	2.38222e+06	3.5321e+06	26178	33501.9	255441	765521
m1524	7.87								481.204		481.2040		1.59364e+06	971775	343452	2.73946e+06	720919	2.04351e+06	218444	240799	50114.1	394765	116924	398009
m1525	8.05								481.168		481.1676 317.0854 266.0360 151.6032 137.0200 79.8882		671253	5.81099e+06	600954	1.11194e+06	2.14465e+06	5.15917e+06	69432.9	773759	54828.2	48050.6	334723	684812
m1529	15.5								481.295		481.2945		9003.33	36950.1	190933	67876.7	167239	24003.1	39794	35907.1	63452.9	25130	168266	37163.2
m1532	1.36								482.03		482.0303 139.9145 381.0787 85.0288		2.50231e+07	3.35407e+07	3.68248e+06	1.05889e+07	250057	740467	1.06702e+07	1.29129e+07	1.65746e+06	5.09269e+06	108190	342417
m1536	4.23								483.111		483.1109		961581	1.05854e+06	38987.9	172596	55076.1	250176	168785	153591	17156	37659.1	15524.7	81773.7
m1537	6.43								483.147		483.1472		106650	170789	265421	596335	1.00295e+06	164693	13178.3	40541.8	63710.3	110484	217394	59954.1
m1539	8.95								483.147		483.1469 335.1457 275.1248 215.0701		209208	53033.2	5.68871e+06	1.49028e+07	4.00675e+07	108085	57789.1	11190.1	894640	2.22941e+06	6.49177e+06	14761.5
m1541	1.92								484.166		484.1658		2.5232e+06	1.02755e+06	879931	2.16095e+06	1.15744e+06	1.37708e+06	1.5063e+06	462216	714595	1.35289e+06	495424	1.09771e+06
m1542	7.1								484.076		484.0758		2.0264e+06	1.79778e+06	1.75267e+06	2.41393e+06	1.14694e+06	1.45646e+06	788847	880324	1.17996e+06	1.35526e+06	752959	677020
m1548	14.6								485.302		485.3020		39154.4	5064.05	7751.26	11337	9567.79	4780.8	29307.4	910.847	5521.11	3186.49	6521.68	3848.11
m1549	15.14								485.302		485.3020		9965.45	10700.3	10505.4	31361	407.494	8220.4	4716.21	1337.14	1177.52	9255.8	2515.56	3320.4
m1553	1.43								487.121		487.1208 70.0657 84.0813		3.87327e+06	2.86961e+06	2.19872e+06	2.69865e+06	2.94517e+06	1.61422e+06	2.73419e+06	1.50644e+06	1.25405e+06	988410	1.5653e+06	596473
m1554	1.91								487.178		487.1779 112.0508 244.0924 341.4161		427184	352964	312422	523122	556699	308580	161521	156013	177468	468170	89734.4	76876.7
m1555	5.48								487.192		487.1919 147.0915 191.0812 325.1389 193.0493 281.1490		1.75364e+06	1.0255e+06	427881	1.14722e+06	1.04518e+06	951020	1.43714e+06	935174	336806	1.01521e+06	816652	1.06594e+06
m1556	5.68								487.192		487.1920 191.0813 325.1389 307.1285 173.0708 69.0342		4.96816e+06	2.9503e+06	336412	302394	727688	3.06212e+06	2.42438e+06	1.78102e+06	202231	198410	364967	2.15382e+06
m1558	9.07								487.215		487.2149 443.2249		567800	1.15804e+06	1.63716e+06	2.23271e+06	5.32406e+06	1.07312e+06	164373	269955	363100	360242	903332	260209
m1559	9.37								487.215		487.2148 443.2241		4.7129e+06	5.85445e+06	3.441e+06	6.93334e+06	9.84758e+06	6.62809e+06	351572	882390	613957	1.05829e+06	1.93687e+06	784796
m1562	14.49								487.341		487.3414		19343.9	4630.86	14460.1	46885.9	14434.9	8154.07	23055.4	1917.87	10364.7	26951.9	12943.4	13369
m1563	14.71								487.341		487.3414		24973.1	15237.6	33643.2	117906	20246.2	42450.3	29499.8	28653.1	45613.5	131885	30235.7	45807
m1565	19.29								487.303		487.3026		41981.2	1994.69	40795.8	56234.2	221342	32769.7	2638.58	743.078	27343.3	30770.5	13148.8	1575.19
m1566	20.62								487.222		487.2216 162.8557 243.9085 264.3291 358.5556 53.2723		368490	141299	412665	284904	1.36618e+06	241602	13726.2	10282.9	128608	23053	1.53822e+06	1066.07
m1567	1.4	InChI=1S/C18H33NO14/c20-2-7-11(25)12(26)14(28)18(31-7)33-16-8(3-21)32-17(15(29)13(16)27)30-4-5-9(23)10(24)6(22)1-19-5/h5-29H,1-4H2/t5-,6+,7-,8-,9-,10-,11-,12+,13-,14-,15-,16-,17-,18+/m1/s1	ROGRFDXUUCGUMJ-DTDKMRPHSA-N	101939181	1-deoxynojirimycin di O-hexoside	Alkaloid	C18H33NO14	488.197	488.197	-0.04	488.1974 164.0916 85.0289 69.0342 146.0811	B	5.14918e+06	6.92632e+06	8.27743e+06	8.32217e+06	1.51093e+07	5.65892e+06	3.67797e+06	5.8078e+06	7.56878e+06	7.58365e+06	1.08113e+07	4.71107e+06
m1572	9.77								489.321		489.3206 165.0909 137.0962 109.1014 67.0549 81.0705		1.19681e+06	958874	354898	885369	397468	949525	813816	767185	258748	599722	280585	810420
m1575	6.54								490.301		490.3008 328.2478 250.2165 248.2368 310.2368 85.0290		2.92134e+06	1.13447e+07	893879	1.35126e+06	1.02384e+07	1.31543e+06	1.9625e+06	9.77926e+06	692251	1.09252e+06	8.70478e+06	1.00769e+06
m1576	7.42								490.207		490.2068 472.1962 174.0761 197.0592 173.0597		114686	113015	25816.7	82634.5	234833	311275	124909	134394	5755.23	28718.8	128352	657510
m1579	8.54				Kaempferol derivative	Flavonoid			491.118		491.1180 287.0545 81.0340 69.0343 121.0285 153.0179	B	1.51185e+06	1.18834e+06	2.01948e+06	2.9256e+06	1.65891e+06	2.57986e+06	1.01018e+06	944917	306978	499705	104184	2.06001e+06
m1580	9.1								491.336		491.3362		875305	594002	537073	883423	815769	620034	228710	236656	82867.8	277572	238708	309740
m1586	9.52								493.168		493.1676 431.1675 151.0748		1.05763e+07	8.16103e+06	60526.9	115383	91272.2	4.77797e+06	2.02427e+06	1.89183e+06	15827.9	27646.7	21843.9	1.1976e+06
m1587	1.91	InChI=1S/C20H31NO13/c1-7-12(25)9(3-22)8(2-21-7)6-31-19-17(30)15(28)18(11(5-24)33-19)34-20-16(29)14(27)13(26)10(4-23)32-20/h2,10-11,13-20,22-30H,3-6H2,1H3/t10-,11-,13-,14+,15-,16-,17-,18-,19-,20+/m1/s1	JBPUGXTYHUSDKT-ORYXFIOKSA-N	195172	Pyridoxine di-O-hexosyl	Vitamin	C20H31NO13	494.187	494.186	-1.21412	494.1862 108.0810 152.0704 170.0810 134.0600 332.1333	B	1.25674e+06	1.31714e+06	540065	3.20743e+06	1.32939e+06	905451	1.02164e+06	852644	403641	2.76508e+06	991428	707206
m1594	15.51								495.274		495.2738		37016.8	19035.1	108514	43737	390338	31306.4	35010.2	22711.7	100774	22642.7	360934	14757
m1595	8.29								496.347		496.3470		673568	2.64101e+06	101.206	6867.29	96115	701422	679621	2.68035e+06	4714.33	2160.23	89818.5	718058
m1596	17.52	InChI=1S/C24H50NO7P/c1-5-6-7-8-9-10-11-12-13-14-15-16-17-18-24(27)30-21-23(26)22-32-33(28,29)31-20-19-25(2,3)4/h23,26H,5-22H2,1-4H3/t23-/m1/s1	ASWBNKHCZGQVJV-HSZRJFAPSA-N	460602	LPC(1-acyl 16:0)-Ⅰ	Lysophosphatide	C24H50NO7P	496.34	496.339	-1.41032	496.3391 184.0729 86.0968 124.9996 98.9845 60.0814	B	6.92618e+06	5.07925e+06	2.46269e+06	3.20288e+06	7.90415e+06	2.53021e+06	6.60962e+06	5.54245e+06	3.61871e+06	5.31295e+06	6.15731e+06	3.38439e+06
m1597	17.96	InChI=1S/C24H50NO7P/c1-5-6-7-8-9-10-11-12-13-14-15-16-17-18-24(27)30-21-23(26)22-32-33(28,29)31-20-19-25(2,3)4/h23,26H,5-22H2,1-4H3/t23-/m1/s1	ASWBNKHCZGQVJV-HSZRJFAPSA-N	460602	LPC(1-acyl 16:0)-Ⅱ	Lysophosphatide	C24H50NO7P	496.34	496.339	-1.41032	496.3391 104.1072 86.0969 184.0732 124.9998 60.0815	B	5.74713e+07	3.62255e+07	3.34008e+07	3.23081e+07	5.58393e+07	2.00808e+07	4.59635e+07	3.62885e+07	3.05835e+07	3.83786e+07	4.4098e+07	2.93477e+07
m1598	1.42								497.126		497.1261 215.0505 497.1605 84.0813 130.086		5.29915e+06	1.34925e+07	1.58833e+06	5.24474e+06	3.046e+06	1.75261e+06	2.03173e+06	1.85969e+06	1.59305e+06	2.16814e+06	2.79534e+06	743194
m1599	1.9								497.126		497.1262 84.0813 130.0863 86.0969 188.0919		258612	265214	116076	595152	587444	180261	111110	23897.2	4876.52	177663	56971.5	28510.7
m1608	17.82								498.378		498.3783 236.1490 58.0660 480.3669 59.0737		435646	323949	1.0789e+06	915142	1.77964e+07	64073.7	276181	259474	585894	472696	6.47388e+06	60938.7
m1609	18.19								498.378		498.3781 236.1490 58.0659 480.3684 67.0550 60.0815		2.53644e+06	1.13595e+06	884181	1.17175e+06	1.32372e+07	305730	1.41183e+06	1.06923e+06	653907	917878	7.68058e+06	476493
m1610	1.44								499.084		499.0843 107.0494 185.0291 173.0294 145.0345		1.74853e+07	1.21299e+07	3.21227e+06	4.1754e+06	3.16422e+06	5.49773e+06	9.33426e+06	5.65874e+06	178143	143290	278598	652593
m1613	1.92								500.161		500.1610		307126	1.00017e+06	391558	374917	739366	995715	78436.6	737543	582589	184597	738721	574792
m1614	7.14								500.176		500.1759		614042	1.48088e+06	2450.89	62115.5	20353	2.33499e+06	284307	832040	412.559	98.4164	417.082	1.39977e+06
m1617	19.25								500.394		500.3940		26555.3	20860.3	115119	65930.4	1.4233e+06	2504	39266.3	31812.7	77914.4	56989.8	574249	10532.3
m1618	19.64								500.394		500.3940		186185	95672	116449	120843	1.20371e+06	27306.8	175154	148811	135582	145440	814985	38492.2
m1619	3.5								501.224		501.2244		702768	96158.9	1030.47	46402.5	19153.1	95261.6	312564	30412.7	1607.95	18952.2	17430.2	27077.6
m1621	9.18								501.175		501.1749 203.0699 339.1225 161.0230 147.0804 440.9320		1.47286e+06	263343	117119	126644	23192.6	566333	1.07586e+06	234095	72105.2	104763	88448.1	488482
m1624	22.39								501.376		501.3758		172375	103381	111615	82625	63558.9	116047	59852.2	35665.8	29056.6	25396.2	6661.81	40720.9
m1625	1.43								503.116		503.1159 85.0289 69.0342 321.1003 127.0387 315.3979		392519	153753	520098	649957	294684	1.36478e+06	398717	166654	419311	369584	192785	616641
m1626	6.27								503.191		503.1910 137.0597 86.0967 311.1283 122.0364 175.0750		620714	991190	143467	314575	1.19836e+06	1.39286e+06	465299	952150	75218.8	246755	624543	1.42806e+06
m1631	10.08								503.118		503.1179 255.0647 153.0180		332002	243414	668591	1.39172e+06	1.18442e+06	287101	184978	164356	482121	878455	763255	213451
m1634	7.33								504.316		504.3164 252.2318 486.3065 70.0658 250.2527 312.2533		802188	893331	1072.58	22949	29657.3	1.70496e+06	586646	806543	3096.46	32961.8	9671.65	1.68554e+06
m1635	7.48								504.317		504.3165 252.2319 70.0658 486.3047 250.2527 67.0549		460402	630479	7234.81	74224.4	49255.2	1.08296e+06	356034	569967	9266.9	74232.2	23389.5	1.14206e+06
m1636	7.6								504.316		504.3164 486.3062 252.2320 250.2524 81.0704 67.0550		1.65119e+06	3.18926e+06	3941.97	18268.9	25690.1	8.35434e+06	1.27106e+06	2.90257e+06	6099.47	27093.6	3679.44	7.44991e+06
m1637	7.72								504.316		504.3164 486.3054 252.2314 95.0858 81.0704 67.0550		2.63436e+06	4.89926e+06	4056.46	9070.7	1741.71	1.02905e+07	2.06509e+06	4.37734e+06	4135.56	21832.1	27484	9.24424e+06
m1638	15.72								504.266		504.2657 358.1641 149.0119 167.0223 277.1380 293.0521		49650.3	30198	175401	335174	140342	118943	22684.9	16253.7	72810.6	133362	74701.1	46573.7
m1642	2.96								508.202		508.2023 120.0809 166.0862 103.0545 131.0495		853083	1.42132e+06	1.24807e+06	1.12744e+06	1.13936e+06	517227	501148	616517	509254	594943	493432	267005
m1643	4.96								508.311		508.3113 346.2581 328.2480 81.0704		8.3985e+06	6.14487e+06	3052.55	60362.1	27600.9	4.86575e+06	6.71788e+06	5.83286e+06	3278.21	30484.7	12592.1	4.85025e+06
m1645	6.46								508.311		508.3113 490.3003 67.0549 81.0704 81.0340 446.2743		7.97532e+06	3.36128e+06	38663.6	35014.9	160905	5.68081e+06	5.60852e+06	9.61999e+06	36794.6	51650.3	151362	1.04672e+07
m1646	6.9								508.311		508.3112 346.2581 328.2474 85.0289 69.0341 81.0704		2.6392e+06	9.11898e+06	5629.95	5562.31	97513.8	1.46883e+06	2.44506e+06	8.85944e+06	20813.2	9626.83	61146.4	1.83101e+06
m1649	8.52								509.885		509.8853 114.0915 96.0812 209.1645 113.1075		4.39101e+07	2.88829e+07	3.21261e+07	3.64821e+07	4.60703e+07	2.48644e+07	2.06611e+07	1.35861e+07	1.46656e+07	2.61985e+07	3.09059e+07	1.31407e+07
m1654	16.78								511.29		511.2898 81.0703 67.0549 105.0703 219.7798 413.6934		68722.3	45737.7	1.20953e+06	1.26764e+06	7.40028e+06	652971	36756.6	23021.7	676616	697156	3.1116e+06	523958
m1658	5.2								513.158		513.1576		1.19667e+06	2.0924e+06	126447	254490	285471	5.01695e+06	100116	471480	26559	25198.1	54526.2	483136
m1661	13.2								513.305		513.3054 351.2512 93.0702 105.0699 259.2064 79.0547		1.18906e+06	836890	2.74148e+06	976573	2.53671e+06	709851	1.64199e+06	1.07748e+06	1.96979e+06	706283	4.01097e+06	814707
m1662	13.45								513.305		513.3054 93.0703 105.0701 119.0856 145.1013 421.2573		2.34387e+06	972363	1.01494e+06	870803	1.83545e+06	919297	1.90296e+06	812440	888757	720141	2.56735e+06	886246
m1663	15.33								513.271		513.2710		133986	50173	94023.2	203431	63279	170748	134658	1684.37	49582.4	195941	17537.4	111985
m1667	9.4								515.116		515.1157		266700	180447	3.92511e+06	1.92505e+06	2.20451e+06	306777	25812.4	22799.2	554316	229953	303299	37623.2
m1668	10.42								515.116		515.1157		161376	112409	1.88095e+06	814348	545046	130115	26432.1	23921.4	539074	163690	118328	27709.9
m1670	15.76								515.321		515.3210 81.0705 67.0548 95.0857 131.0858		1.72937e+07	1.37583e+07	8.65375e+06	9.11755e+06	1.14016e+07	1.17345e+07	8.91304e+06	7.35002e+06	5.82067e+06	5.30801e+06	8.75365e+06	7.28961e+06
m1673	19.47								515.319		515.3186 403.7301 379.3822 148.0380 75.8322 52.6796		7.75385e+06	7.54684e+06	1.9046e+06	6.71684e+06	1.6919e+06	7.63359e+06	996673	1.07161e+06	398141	1.21544e+06	255324	1.26973e+06
m1674	3.54								517.155		517.1549 163.0388 135.0438 145.0283 117.0336 89.0390		1.518e+06	1.29496e+06	3.79612e+06	1.92952e+07	2.10823e+06	1.54063e+06	1.12083e+06	1.03848e+06	4.26005e+06	1.69621e+07	2.46608e+06	1.20828e+06
m1675	4.05								517.155		517.1551		743950	580574	1.17873e+06	3.66306e+06	804029	628915	321781	399239	1.07319e+06	3.15383e+06	584356	327109
m1678	5.37								517.155		517.1547		199202	94765	1.50554e+06	542944	106903	369214	124066	82175.2	1.3905e+06	496207	85554.6	346474
m1680	17.19								517.292		517.2921 113.0000 331.2625 405.2987 179.1428 123.0805		2.77932e+06	2.61856e+06	1.71745e+06	1.23737e+06	8.14232e+06	3.04803e+06	2.87616e+06	2.21731e+06	794743	905053	7.99347e+06	2.04733e+06
m1681	7.69								518.891		518.8906		6.5831e+06	4.45582e+06	5.28946e+06	4.61797e+06	5.83814e+06	3.60985e+06	4.34648e+06	3.22226e+06	2.77411e+06	4.3107e+06	4.86168e+06	3.09439e+06
m1682	15.58	InChI=1S/C26H48NO7P/c1-5-6-7-8-9-10-11-12-13-14-15-16-17-18-19-20-26(29)32-23-25(28)24-34-35(30,31)33-22-21-27(2,3)4/h6-7,9-10,12-13,25,28H,5,8,11,14-24H2,1-4H3/b7-6-,10-9-,13-12-	WKQNRCYKYCKESD-QNEBEIHSSA-N	24779470	LPC(1-acyl 18:3)-I	Lysophosphatide	C26H48NO7P	518.324	518.324	-0.771718	518.3237 184.0731 86.0969 124.9998 98.9845 60.0816	B	4.5053e+06	4.79897e+06	1.29581e+08	5.32902e+06	2.0182e+08	1.14371e+06	3.31875e+06	4.06965e+06	6.78646e+07	2.71159e+06	1.2125e+08	1.32417e+06
m1683	15.92	InChI=1S/C26H48NO7P/c1-5-6-7-8-9-10-11-12-13-14-15-16-17-18-19-20-26(29)32-23-25(28)24-34-35(30,31)33-22-21-27(2,3)4/h6-7,9-10,12-13,25,28H,5,8,11,14-24H2,1-4H3/b7-6-,10-9-,13-12-/t25-/m1/s1	WKQNRCYKYCKESD-YVHLTTHBSA-N	24779469	LPC(1-acyl 18:3)-II	Lysophosphatide	C26H48NO7P	518.324	518.324	-0.578788	518.3238 104.1073 86.0969 184.0731 124.9999 60.0816	B	3.5221e+07	3.64929e+07	1.22584e+08	1.2946e+07	2.85301e+08	1.13633e+07	2.88956e+07	3.18385e+07	1.20584e+08	1.50674e+07	2.24053e+08	1.08451e+07
m1684	8.42	InChI=1S/C24H22O13/c25-11-3-1-10(2-4-11)15-7-14(27)20-13(26)5-12(6-16(20)36-15)35-24-23(33)22(32)21(31)17(37-24)9-34-19(30)8-18(28)29/h1-7,17,21-26,31-33H,8-9H2,(H,28,29)/t17-,21-,22+,23-,24-/m1/s1	JXWAQRJFONLTSI-ASDZUOGYSA-N	5281602	Apigenin 7-O-malonylglucoside	Flavonoid	C24H22O13	519.113	519.113	-0.577909	519.1130 271.0597 153.0180 171.0287	B	124403	454975	2.86355e+08	3.90077e+08	6.36222e+08	587676	62743.2	260750	1.43414e+08	1.87944e+08	3.01885e+08	365603
m1685	16.69	InChI=1S/C26H50NO7P/c1-5-6-7-8-9-10-11-12-13-14-15-16-17-18-19-20-26(29)32-23-25(28)24-34-35(30,31)33-22-21-27(2,3)4/h9-10,12-13,25,28H,5-8,11,14-24H2,1-4H3/b10-9-,13-12-/t25-/m1/s1	SPJFYYJXNPEZDW-FTJOPAKQSA-N	11005824	LPC(1-acyl 18:2)-I	Lysophosphatide	C26H50NO7P	520.34	520.34	-0.576546	520.3395 184.0732 86.0969 124.9998 71.0736 60.0815	B	3.69137e+06	3.38291e+06	6.72338e+07	4.4637e+06	6.66706e+07	1.15299e+06	2.92786e+06	3.10926e+06	4.08802e+07	3.30021e+06	3.02856e+07	1.30801e+06
m1686	17.05	InChI=1S/C26H50NO7P/c1-5-6-7-8-9-10-11-12-13-14-15-16-17-18-19-20-26(29)32-23-25(28)24-34-35(30,31)33-22-21-27(2,3)4/h9-10,12-13,25,28H,5-8,11,14-24H2,1-4H3/b10-9-,13-12-	SPJFYYJXNPEZDW-UTJQPWESSA-N	11988421	LPC(1-acyl 18:2)-II	Lysophosphatide	C26H50NO7P	520.34	520.339	-0.960911	520.3393 104.1072 86.0969 184.0732 124.9997 60.0815	B	2.703e+07	2.29826e+07	7.27812e+07	1.38429e+07	1.07522e+08	9.27218e+06	2.2024e+07	2.23803e+07	7.349e+07	1.45535e+07	8.38341e+07	9.16335e+06
m1690	5.83								521.201		521.2013 103.0545 131.0491 163.0750 95.0494		3.55434e+06	3.7477e+06	2.15778e+06	1.57205e+06	6.32877e+06	4.23178e+06	1.97505e+06	2.86245e+06	1.70557e+06	1.15433e+06	3.87748e+06	2.74708e+06
m1693	18.06	InChI=1S/C26H52NO7P/c1-5-6-7-8-9-10-11-12-13-14-15-16-17-18-19-20-26(29)32-23-25(28)24-34-35(30,31)33-22-21-27(2,3)4/h12-13,25,28H,5-11,14-24H2,1-4H3/b13-12-/t25-/m1/s1	YAMUFBLWGFFICM-PTGWMXDISA-N	16081932	LPC(1-acyl 18:1)-I	Lysophosphatide	C26H52NO7P	522.355	522.355	-0.765762	522.3550 184.0729 86.09680 124.9997 104.1077	B	516191	164694	5.62096e+06	808109	5.54724e+06	63614.5	366538	164683	3.88808e+06	660765	3.06749e+06	90214.5
m1694	18.42	InChI=1S/C26H52NO7P/c1-5-6-7-8-9-10-11-12-13-14-15-16-17-18-19-20-26(29)32-23-25(28)24-34-35(30,31)33-22-21-27(2,3)4/h10-11,25,28H,5-9,12-24H2,1-4H3/b11-10-/t25-/m1/s1	PZRFVAHZNWPPAC-VBKSFVIKSA-N	53480465	LPC(1-acyl 18:1)-II	Lysophosphatide	C26H52NO7P	522.355	522.355	-0.574322	522.3551 86.09680 104.1072 184.0730 124.9998	B	4.39825e+06	1.22266e+06	6.19809e+06	2.61955e+06	8.13501e+06	738277	3.72737e+06	1.46121e+06	7.54904e+06	3.00783e+06	8.23911e+06	751130
m1696	16.25								523.287		523.2873		880126	1.08608e+06	426817	239243	546726	529179	228574	257519	127437	60206	202509	178117
m1697	1.89								524.149		524.1495		141001	150436	65902	177645	797077	200865	48739.5	142728	42038.1	59804.8	737248	189558
m1700	20.15	InChI=1S/C26H54NO7P/c1-5-6-7-8-9-10-11-12-13-14-15-16-17-18-19-20-26(29)32-23-25(28)24-34-35(30,31)33-22-21-27(2,3)4/h25,28H,5-24H2,1-4H3/t25-/m1/s1	IHNKQIMGVNPMTC-RUZDIDTESA-N	497299	LPC(1-acyl 18:0)	Lysophosphatide	C26H54NO7P	524.371	524.371	-0.953523	524.3706 86.09680 104.1072 184.0730 124.9997 60.0815	B	1.94265e+07	8.71007e+06	5.80288e+06	8.38717e+06	4.17673e+06	5.10651e+06	2.52005e+07	1.44878e+07	1.02475e+07	1.65116e+07	6.97833e+06	8.57882e+06
m1703	7.88								527.246		527.2465		2.0665e+06	1.93968e+06	1.71839e+06	3.61151e+06	3.26289e+06	1.17455e+06	426977	470517	322434	652563	681944	292189
m1704	8.86								527.246		527.2460 289.0544 395.3239 454.4068 149.0937 116.4361		1.92219e+06	1.39476e+06	6.12686e+06	3.51526e+06	5.33343e+06	1.98133e+06	136857	182596	1.76177e+06	808084	1.21642e+06	352357
m1705	9.41								527.246		527.2463 483.2532 509.2351 224.2599 289.0538 62.0096		1.18942e+06	831826	7.87963e+06	4.03594e+06	5.87693e+06	987372	119778	111986	1.81082e+06	664587	1.19514e+06	140911
m1706	5.93								528.243		528.2433		201951	304814	56919.4	57176.5	84571.9	133123	38687.6	90922.6	12773.3	13340	81587.7	63674.3
m1708	6.85								528.28		528.2798 230.1538 162.0910 118.0654 292.1906 366.2291		2.84427e+06	3685.63	24145.5	4.93534e+06	391298	897533	2.83807e+06	19626	26949.6	4.37794e+06	351622	842740
m1710	7.36								529.214		529.2137 191.0813 307.1283 350.1339 147.0914 85.0288		1.43601e+07	8.86554e+06	3.80128e+06	9.13717e+06	9.95772e+06	9.02192e+06	1.14364e+07	7.81402e+06	2.78778e+06	7.2089e+06	6.98881e+06	8.13781e+06
m1712	10.81								529.131		529.1310		53770	15592.6	8.91279e+06	5.55359e+06	7.33635e+06	110717	8031.05	2878.27	2.06395e+06	1.10118e+06	1.36092e+06	21365.2
m1714	6.86								530.213		530.2130 371.1231 237.1019 265.0955 146.0599 339.0980		53970	78685	79947.5	101405	137142	226047	113373	107804	87020.1	113146	174188	143284
m1715	1.45								531.111		531.1107 72.0814 119.0190 185.0294 224.0011 289.0104		4.90501e+06	3.53053e+06	1.64689e+06	6.60503e+06	6.41771e+06	5.63581e+06	5.75884e+06	2.83619e+06	1.75612e+06	3.70037e+06	3.86718e+06	2.50679e+06
m1718	1.56								533.154		533.1545 281.0701 362.0964 85.0289 200.0438 191.0386		7.87409e+07	1.57756e+08	1.37641e+08	1.26987e+08	2.94984e+08	1.8464e+08	1.88485e+07	1.95033e+07	1.57096e+07	1.56109e+07	4.12875e+07	2.22522e+07
m1720	7.26								533.201		533.2012 167.0702 341.1376 187.0747		674371	5.12362e+06	575332	1.29466e+06	4.31946e+06	6.0276e+06	703556	5.76034e+06	707239	1.48383e+06	4.26312e+06	7.46549e+06
m1721	7.38								534.327		534.3267 474.3061 70.0658 252.2316 95.0860		3.4457e+06	1.0426e+06	5945.47	2846.83	72221	2.28458e+06	2.9245e+06	907519	415.111	4569.78	408.674	2.35941e+06
m1722	7.54								534.327		534.3269 474.3056 70.0658 252.2319 81.0704 250.2527		1.80786e+07	3.61612e+06	103431	74253	1.20448e+06	1.04181e+07	1.20549e+07	2.81973e+06	51497.1	33548	557290	9.62801e+06
m1723	8.01								534.327		534.3269 474.3057 252.2315 287.0544 81.0705 67.0550		1253.14	293321	141746	63918.5	107385	143980	102618	114215	4385.68	630.84	158039	147428
m1728	7.88	InChI=1S/C24H22O14/c25-10-3-1-9(2-4-10)22-23(19(32)17-12(27)5-11(26)6-13(17)36-22)38-24-21(34)20(33)18(31)14(37-24)8-35-16(30)7-15(28)29/h1-6,14,18,20-21,24-27,31,33-34H,7-8H2,(H,28,29)/t14-,18-,20?,21?,24+/m1/s1	XEXCLTHHXIWUHO-NHODZQDWSA-N	44258856	Kaempferol 3-O-malonylglucoside	Flavonoid	C24H22O14	535.108	535.108	-0.747512	535.1078 287.0545 85.0289 81.0341 153.0181 69.0342	B	2.95213e+08	2.79327e+08	6.18096e+07	9.06754e+07	4.50415e+07	4.16026e+08	1.3048e+08	1.36512e+08	2.47776e+07	3.68151e+07	1.57349e+07	2.29203e+08
m1728-1	7.7	InChI=1S/C24H22O14/c25-11-2-1-9(3-12(11)26)15-6-14(28)20-13(27)4-10(5-16(20)37-15)36-24-23(34)22(33)21(32)17(38-24)8-35-19(31)7-18(29)30/h1-6,17,21-27,32-34H,7-8H2,(H,29,30)/t17-,21-,22+,23-,24-/m1/s1	RNDGJCZQVKFBPI-ASDZUOGYSA-N	5281669	Luteolin 7-O-malonylglucoside	Flavonoid	C24H22O14	535.108	535.107	-1.49502	535.1074 287.0540 153.0178 135.0437 137.0229	B	89797.3	42891.2	3.03978e+08	3.68635e+08	4.15794e+08	5141.19	523.36	446.585	1.29238e+08	1.53849e+08	1.73563e+08	405.371
m1731	1.41								538.116		538.1163 195.9776 132.0177 254.9755 310.8798 390.5939		4.60469e+06	2.40527e+06	2.29723e+06	4.71506e+06	2.26936e+06	4.2795e+06	2.61614e+06	1.2974e+06	1.09467e+06	2.03071e+06	1.36912e+06	1.78858e+06
m1732	6.03								538.285		538.2855 209.1538 109.1014 69.0341 97.0285 133.1006		1.26433e+06	2.52615e+06	1.89865e+06	4.46438e+06	1.17323e+07	1.33884e+06	564051	1.2466e+06	894040	2.23066e+06	5.2895e+06	724980
m1733	6.88								538.14		538.1397 84.0449 81.0340 126.0549 290.0864 69.0342		255920	101973	102690	205389	77915.8	153503	208575	76122.3	123420	182214	101062	262442
m1736	18.07								539.318		539.3185		3.31848e+06	2.97753e+06	6.28418e+06	3.6518e+06	933391	2.00483e+06	482676	521435	942594	427011	236820	241993
m1737	18.42								539.318		539.3185 148.3580 413.4407 445.7524 148.3580 87.9103		1.63333e+07	1.3121e+07	6.30964e+06	6.7458e+06	2.54997e+06	1.10801e+07	3.32502e+06	2.73108e+06	1.67143e+06	1.68001e+06	624323	2.37347e+06
m1738	20.61								539.334		539.3338		43564.9	10555.7	12884.5	30219.4	3289.31	18555.8	86865.9	184142	103725	324511	51304.6	83355.5
m1739	21.91								539.264		539.2645		1.57076e+06	843995	753348	842298	421032	2.18472e+06	762082	409704	351136	415986	150493	1.34697e+06
m1743	5.75								541.225		541.2247		573048	375363	1.07965e+06	1.1612e+06	6.38796e+06	56436.8	87316.7	55674.1	238214	233518	1.15595e+06	20674.1
m1744	6.08								541.225		541.2249		1.67841e+06	2.34005e+06	3.7229e+06	5.90175e+06	1.09499e+07	1.04742e+06	400175	651175	846488	1.37244e+06	2.3927e+06	303326
m1747	2.87								542.223		542.2229 120.0809 166.0860 103.0545 390.3867		380020	516835	309660	346960	306244	317906	529338	407776	439940	372732	329968	848507
m1752	1.4								543.131		543.1315 381.0786 363.0682		3.46434e+07	4.6603e+07	3.70236e+07	5.78467e+07	1.46518e+08	6.27e+07	2.42915e+07	3.98977e+07	2.48761e+07	4.07316e+07	7.75401e+07	4.68387e+07
m1758	8.53								546.327		546.3267 280.2630 298.2736 502.3366 262.2523 340.2861		668114	1.61184e+07	138141	127830	2.03751e+06	3.40395e+06	491501	1.18387e+07	122020	100112	1.41055e+06	1.99121e+06
m1759	7.89								547.348		547.3482 114.1279 85.0891		1.06127e+06	1.23117e+06	420147	31728.9	1.05223e+07	1.59388e+07	952746	1.22121e+06	332735	1230.85	8.03474e+06	1.647e+07
m1761	9.16								548.342		548.3422 300.2895 282.2774 264.2668 504.3506 81.0703		992211	4.98121e+06	33469.5	7286.26	60627.9	834105	611706	3.92656e+06	15877.9	5662.36	38509.7	648049
m1762	9.38								548.342		548.3423 282.2786 300.2886 264.2672 149.0593 504.3482		1.16091e+06	1.76698e+07	64844.3	10862.1	391.393	4.03896e+06	786679	1.30139e+07	11158.1	2175.88	5423.26	3.35983e+06
m1767	7.24	InChI=1S/C24H22O15/c25-9-4-12(28)17-13(5-9)37-22(8-1-2-10(26)11(27)3-8)23(19(17)33)39-24-21(35)20(34)18(32)14(38-24)7-36-16(31)6-15(29)30/h1-5,14,18,20-21,24-28,32,34-35H,6-7H2,(H,29,30)/t14-,18-,20+,21-,24+/m1/s1	NBQPHANHNTWDML-UJKBSQBPSA-N	5282159	Quercetin 3-O-malonylglucoside	Flavonoid	C24H22O15	551.103	551.103	-0.544363	551.1028 303.0495 229.0494 153.0181 81.0341 85.0289	B	2.39833e+08	3.62778e+08	2.31254e+08	3.10844e+08	1.44427e+08	3.66255e+08	1.11107e+08	1.89761e+08	1.38291e+08	1.76322e+08	1.02695e+08	2.06023e+08
m1768	14.03								551.282		551.2822		1.54913e+06	475617	814002	537336	1.06173e+06	724484	1.05831e+06	351001	467412	304797	959051	590805
m1769	16.77								551.282		551.2823		52367.9	40501.5	439637	526374	2.12724e+06	276157	10792.4	9779.62	56012.4	59948.6	236433	47904.5
m1770	6.18								552.301		552.3013 175.1481 119.0857 133.1012 204.0864 372.2020		8.10582e+06	4.77049e+06	328063	2.01705e+06	2.96226e+06	6.79467e+06	3.78297e+06	2.86163e+06	163658	970755	1.55097e+06	3.81016e+06
m1771	6.55								552.314		552.3138 86.0969 110.0714 156.0765 69.0705 256.1650		7.9203e+06	5.68726e+06	5.60618e+06	1.02873e+07	6.62754e+06	5.08419e+06	7.13715e+06	5.07285e+06	3.45464e+06	7.34915e+06	4.41573e+06	4.69956e+06
m1774	13.2								553.298		553.2979 91.9573 127.9468 148.9677 180.8678		5.06735e+06	2.56121e+06	4.86169e+06	4.72168e+06	5.98131e+06	2.19259e+06	1.93697e+06	1.44874e+06	3.09293e+06	2.48327e+06	5.2692e+06	1.07057e+06
m1781	6.04								557.256		557.2565 377.1921 203.0525 338.2627 535.3658		7.53651e+06	4.33009e+06	191312	940523	1.45387e+06	4.18578e+06	1.19937e+06	798416	33283.7	195166	232229	791349
m1785	1.91								558.203		558.2029 234.0968 85.0290 172.0604 69.0341 216.0863		839069	2.19475e+06	247186	1.078e+06	517768	4.61793e+06	636922	1.33406e+06	170962	744863	126136	3.71745e+06
m1792	15.18								561.211		561.2114		608531	344951	124795	117804	9046.77	121953	476050	297713	103858	101478	26570.7	97834.6
m1795	4.04								562.176		562.1763 400.1234 238.0705 210.0755 171.6569		870093	119296	226169	665506	61518.7	831075	791281	85395.1	176354	438045	51982	765071
m1796	5.19								562.254		562.2542		2.17351e+06	1.13096e+06	7556.29	128261	266481	813069	453727	267628	20019.5	49092.2	84465	242578
m1798	6.47								563.21		563.2096		1.87547e+06	1.26196e+06	182518	420019	422672	1.58949e+06	364506	282663	41011.1	95716.9	97281.4	407727
m1799	1.35								564.109		564.1087 221.9926 94.9299 118.6504		2.22816e+06	796815	4.46177e+06	3.27151e+06	3.09719e+06	954064	817401	264242	1.12967e+06	1.01365e+06	1.21722e+06	421881
m1800	7.83								564.337		564.3375 316.2841 298.2734 280.2626 520.3488 81.0704		5.32111e+06	6.09975e+06	41239.1	3525.97	21946.3	5.73441e+06	3.57682e+06	4.41072e+06	30425.1	12534.3	6169.34	4.6813e+06
m1801	7.55				Apigenin O-pentosyl-O-hexoside	Flavonoid	C26H28O14	565.155	565.156	1.94637	565.1563 271.0594 433.1097 153.0178 119.0492	B	946.9	6695.2	3.29106e+06	4.67936e+06	3.30747e+07	22912.3	1580.35	9737.45	1.89117e+06	2.65681e+06	1.76283e+07	10822.3
m1802	9.73								565.191		565.1913 163.0752 181.0858 105.0701 299.1277		266379	202055	264916	2.20926e+06	20705.2	9.22936e+06	134301	98587.8	178809	1.20467e+06	13877	5.48571e+06
m1804	11.48								565.189		565.1887 521.1977 479.1910 317.1367 163.0378		777662	229227	471160	1.13934e+06	856431	520555	297198	93971.4	155591	185506	267798	103811
m1809	7.38	InChI=1S/C30H55N5O5/c1-11-19(9)24-29(39)32-21(13-16(3)4)26(36)31-22(14-17(5)6)27(37)34-25(20(10)12-2)30(40)33-23(15-18(7)8)28(38)35-24/h16-25H,11-15H2,1-10H3,(H,31,36)(H,32,39)(H,33,40)(H,34,37)(H,35,38)/t19-,20-,21-,22-,23-,24-,25-/m0/s1	KACXIDDXMHJUSH-HUVRVWIJSA-N	91699031	Viscumamide	Others	C30H55N5O5	566.428	566.427	-0.882725	566.4271 114.0915 548.4164 209.1645 322.2478 96.0812	C	1.0854e+08	7.316e+07	7.84881e+07	8.36347e+07	8.83336e+07	6.82813e+07	9.65401e+07	8.11025e+07	6.06389e+07	8.01459e+07	8.17121e+07	8.71452e+07
m1811	5.59								567.17		567.1705 243.0635 85.0290 267.0642 215.0698 285.0750		289375	417690	112344	86100.7	121181	313631	184492	56380.2	20210.3	32492.7	19325.3	150268
m1818	21.38								567.26		567.2595		163915	165655	193202	377459	721337	330747	260396	597999	644653	1.44905e+06	1.41298e+06	732534
m1819	5.2								568.296		568.2961 550.2851 388.2323 98.0603 86.0605 149.0956		9.78873e+06	5.83231e+06	209984	1.67771e+06	2.50698e+06	4.20138e+06	3.84266e+06	2.49965e+06	93055.5	894149	1.20703e+06	2.18962e+06
m1821	1.18								569.022		569.0220 303.0076 445.0211 279.0084 91.9563		544975	414540	271982	317133	307158	198696	1.08704e+06	825827	738438	778472	669359	492750
m1822	4.81								569.186		569.1857 245.0795 107.0495 135.0441 123.0440 85.0287		820279	248109	31580.8	96999.3	160696	145374	186511	16695.2	12252.1	61646.3	77855.3	38597.1
m1823	7.78								569.319		569.3195 84.0815 104.0533 120.0809 260.1056 149.0741		3.51095e+06	1.83952e+06	903108	1.99288e+06	719440	2.2131e+06	1.66958e+06	1.07314e+06	461789	903832	296980	1.22685e+06
m1824	13.47								569.272		569.2719		459965	242622	481967	436394	556429	202633	464607	249532	518340	435400	839970	164227
m1831	8.92								573.196		573.1963 189.0907 147.0801 85.0288 215.1065 325.1436		3.47343e+06	1.1321e+06	355855	271503	108598	1.72946e+06	1.89244e+06	666168	10445.6	16913.5	11157.4	1.1309e+06
m1834	7.86								575.432		575.4323		7.34484e+06	5.0738e+06	6.1678e+06	5.29099e+06	7.67977e+06	3.97878e+06	4.60618e+06	3.29883e+06	2.74718e+06	4.2791e+06	5.11427e+06	3.18854e+06
m1835	10.9								575.212		575.2117 135.0440 191.1065 161.0588 85.0288 217.1218		6.18445e+06	867244	133812	199154	106790	2.22942e+06	3.21204e+06	568786	44649.5	92647.5	6027.85	1.51175e+06
m1837	3.72								576.192		576.1917 414.1388 222.0757 270.0966 109.0286 378.1174		372486	909235	2103.22	10857.1	13941.8	130482	310712	736787	16727	10170	23426.9	122073
m1839	4.38								576.192		576.1921 432.1500 222.0760 109.0287 85.0290 414.1390		66817.1	35368.9	60691.3	78048.6	181412	124822	260349	38226.8	46187.3	63751.1	75017.4	106257
m1842	16.04								577.277		577.2766 98.9845 155.0098 67.0550 93.0702 335.2569		2.17266e+07	8.1039e+06	6.94063e+06	1.17431e+07	5.44921e+06	6.50181e+06	1.88499e+07	8.23523e+06	7.83216e+06	1.26501e+07	5.50839e+07	5.52428e+06
m1845	7.61								578.317		578.3167 330.2631 312.2537 268.2627 69.0341		425174	608769	49382.3	139208	351714	316557	202389	247702	3260.65	11942.8	16982.2	153215
m1846	7.87								578.316		578.3164 330.2635 250.2534 266.2471 312.2526 95.0859		1.5129e+06	2.21828e+06	12263.4	5784.1	257435	814868	913582	1.72522e+06	11899.4	12234.5	194192	718849
m1847	6.61								579.207		579.2066 167.0701 181.0494 145.0649 387.1424 417.1545		504515	689010	302669	817502	1.03752e+06	866790	604661	949624	344482	1.15212e+06	1.1626e+06	1.33128e+06
m1848	7.24								579.207		579.2065 167.0701 181.0491 387.1447 417.1542 145.0645		1.52075e+06	1.3221e+06	618435	1.82143e+06	2.42293e+06	2.13605e+06	1.52717e+06	1.5649e+06	661938	2.00281e+06	2.34616e+06	2.98145e+06
m1850	9.2								580.332		580.3324 60.0452 332.2794 562.2847 544.0434 136.6078		313306	539135	274214	267468	621856	494606	176892	360257	165307	159350	286287	285277
m1851	10.05								580.332		580.3324 314.2684 332.2792 296.2579 74.0244		5.00143e+06	3.81318e+06	252565	279515	819419	1.77787e+06	2.78057e+06	2.3828e+06	149052	181002	477426	1.19536e+06
m1852	8.29								581.333		581.3331 114.1278 85.0891 69.0705		490579	719544	416164	102572	203606	1.20714e+07	439584	627174	215833	26271	97587.8	1.22322e+07
m1852-1	6.91				Luteolin O-pentosyl-O-hexoside	Flavonoid	C26H28O15	581.15	581.148	-3.09731	581.1483 287.0539 135.0442 153.0186	B	22879.1	11556.8	3.1374e+06	3.73095e+06	9.86696e+06	62945.2	30050.6	26012.1	1.28301e+06	1.58143e+06	5.29604e+06	54061.1
m1853	8.86								581.333		581.3329 148.1118 133.0884 105.0698		19321	36554.5	148847	252918	36001	49479.4	24094.7	39454.8	30251.8	21132.2	29173.1	16401.5
m1854	18.87								581.456		581.4558 93.0702 131.0854 79.0545 67.0548		93574.9	10064.1	117491	192798	762191	28363.4	60357.7	14666.8	81517.8	204058	525968	30938.5
m1855	19.02								581.456		581.4559 93.0702 79.0545 131.0854 105.0702 67.0548		94374.2	10101.6	114542	191180	760748	27847.1	44905.2	1913.4	16103.5	79346.7	219911	13537.5
m1856	8.72								582.348		582.3478 298.2729 95.0857 316.2729 85.0287 60.0450		704346	3.38953e+06	146893	131681	375600	588133	460356	2.3143e+06	75088.8	66126	243778	454322
m1860	20.35								583.414		583.4141 119.0854 105.0698 145.1008 93.0703 323.3538		1.71361e+06	1.29909e+06	1.49491e+06	1.21065e+06	2.40106e+06	1.41403e+06	2.05734e+06	1.68756e+06	1.55485e+06	886270	1.34241e+06	1.21694e+06
m1861	20.77								583.414		583.4141 91.0546 145.1010 209.1317 105.0701 245.0321		6.01991e+06	3.8977e+06	4.05496e+06	3.278e+06	8.5307e+06	4.35646e+06	5.34359e+06	3.5762e+06	3.04992e+06	1.73565e+06	3.39503e+06	3.0176e+06
m1862	2.98								584.233		584.2332 120.0808 166.0860 103.0546		645650	8.24782e+06	3.58281e+06	3.61908e+06	2.70386e+06	1.24667e+06	614773	1.00272e+07	3.80508e+06	4.58458e+06	3.83084e+06	926780
m1863	6.58								584.438		584.4376		1.18913e+06	896266	1.11099e+06	1.16912e+06	1.03842e+06	768293	893483	883262	770701	1.01077e+06	868521	917216
m1864	10.04								585.288		585.2879 187.0749 229.0675 309.8606 122.2980 91.0545		334985	174110	235123	211383	453888	133517	83217.8	34166.8	58989.2	76148.4	163555	42791.8
m1878	10.09								587.212		587.2117 189.0907 81.0341 127.0389 147.0806 85.0289		505195	950054	63290.4	191452	90434.9	633729	260170	590005	7133.03	13593.6	2462.05	453306
m1884	7.37								588.409		588.4089 438.0495 350.4986 96.9617 215.4920		7.45192e+07	4.9365e+07	5.34585e+07	6.68076e+07	6.34646e+07	5.06784e+07	1.83255e+07	1.37501e+07	1.34212e+07	1.92056e+07	1.74798e+07	1.58015e+07
m1885	1.42								589.705		589.7051 130.0862 84.0813 245.0503 365.0920 425.1135		1.00777e+06	1.59792e+06	499158	681995	252372	1.57925e+06	194644	101200	10432.1	23024.1	273.15	51124.4
m1890	1.91								590.265		590.2651 130.0862 84.0813 134.0812 288.5877		61724.2	135977	42064.9	274276	83988.6	119766	70702.4	94388.1	22187.9	186793	46779.6	90494.3
m1892	21.97								591.26		591.2596 531.2382 429.2070 415.1913 559.2351 459.2166		2.55239e+07	1.88173e+07	1.18842e+07	1.28656e+07	1.38827e+07	1.40761e+07	2.50817e+07	1.70932e+07	1.14686e+07	1.44495e+07	1.03502e+07	1.83381e+07
m1893	7.85								592.369		592.3686 298.2734 280.2634 262.2525 69.0342 85.0290		2.66449e+06	3.31398e+07	1.90128e+06	1.48525e+06	1.15032e+07	1.59131e+06	360842	2.16425e+07	1.85093e+06	1.1367e+06	7.73722e+06	713043
m1894	8.24								592.332		592.3325 214.1438 98.0604 87.0447 196.1331		2.69055e+06	3.31714e+07	1.90271e+06	1.49065e+06	1.13981e+07	1.60144e+06	845084	157096	6346.73	17047.7	97043.2	151528
m1895	8.37								592.332		592.3323 214.1434 98.0603 376.1955 430.2782 196.1331		8704.83	53551.2	1674.99	1561.99	366.918	497.181	7564.18	7211.54	22.534	1069.03	1836.37	2258.27
m1899	8.52								594.384		594.3843 300.2889 282.2790 264.2679 462.3406 85.0287		3.68612e+06	1.13769e+07	22406	501.277	522802	841558	2.96817e+06	9.85646e+06	18629.7	5846.87	449711	804200
m1900	6.1				Apigenin di-O-hexoside	Flavonoid	C27H30O15	595.166	595.165	-1.84822	595.1646 271.0596 433.1126 153.0178 119.0492	B	100976	101850	3.05635e+06	7.97911e+06	2.0189e+07	321754	85668.6	108882	4.88414e+06	7.32994e+06	1.22362e+07	247587
m1902	7.05				Kaempferol O-rhamnosyl-O-hexoside	Flavonoid	C27H30O15	595.166	595.165	-0.840102	595.1652 287.0546 85.0289 71.0499 153.0181 121.0284	B	3.64222e+06	1.12674e+07	2.65006e+06	5.17157e+06	1.87608e+06	1.10474e+07	3.16736e+06	1.08595e+07	2.31614e+06	4.47326e+06	1.42127e+06	1.16689e+07
m1903	7.33	InChI=1S/C27H30O15/c1-9-17(31)20(34)22(36)26(39-9)38-8-15-18(32)21(35)23(37)27(41-15)42-25-19(33)16-13(30)6-12(29)7-14(16)40-24(25)10-2-4-11(28)5-3-10/h2-7,9,15,17-18,20-23,26-32,34-37H,8H2,1H3/t9-,15+,17-,18+,20+,21-,22+,23+,26+,27-/m0/s1	RTATXGUCZHCSNG-QHWHWDPRSA-N	5318767	Kaempferol 3-O-rutinoside	Flavonoid	C27H30O15	595.166	595.165	-1.17614	595.1650 287.0546 85.0289 71.0498 153.0179 121.0284	A	6.53595e+07	4.57551e+07	4.68797e+06	6.73999e+06	1.30443e+07	5.34221e+07	4.23744e+07	3.41328e+07	3.35144e+06	4.75765e+06	9.50502e+06	4.26702e+07
m1904	8.63								595.349		595.3486 120.0809 60.0816 567.3523 103.0545 177.0911		1.4553e+06	3.93105e+06	245120	161340	63215.3	2.46435e+07	231420	215660	121237	81694.9	37994.1	2.46487e+07
m1905	9				Apigenin derivative	Flavonoid			595.143		595.1426 271.0592 153.0175 163.0384 145.0289 119.0500	B	5269	2357.7	1.71855e+07	1.75446e+07	3.85327e+07	388.842	164.744	2641.49	8.66403e+06	8.92116e+06	1.82842e+07	1691.82
m1908	6.3								597.181		597.1807 137.0232 273.0750 435.1270 81.0340		552354	99166.5	255644	193173	185500	247721	352692	98939.8	81410.8	59255.7	16873.3	213310
m1917	22.66								599.249		599.2489		951580	1.04877e+06	1.46691e+06	4.65908e+06	2.50839e+06	2.99232e+06	370552	792046	871649	3.50868e+06	1.55024e+06	1.91452e+06
m1918	2.99								600.228		600.2281 120.0808 166.0860 103.0543 131.0493		167601	299908	2.26038e+06	2.04437e+06	955498	2.55592e+06	119815	318104	2.09778e+06	2.5293e+06	1.24047e+06	1.55811e+06
m1922	20.06								600.416		600.4158 91.0546 143.0854 105.0699 211.1479 119.0852		730032	520130	427078	375511	1.06395e+06	583825	1.61432e+06	1.20697e+06	932640	328435	683243	716961
m1926	22.55								600.415		600.4154 105.0699 119.0855 93.0701 79.0548 368.4424		768762	1.15873e+06	2.47431e+06	1.49759e+06	2.15686e+06	1.05274e+06	788484	1.03091e+06	2.29908e+06	1.14597e+06	1.4764e+06	911932
m1931	7.83								603.204		603.2038		1.50638e+06	1.93403e+06	242522	836992	2.56285e+06	2.58192e+06	346054	457341	76836.8	138576	446459	590871
m1937	15.45								603.367		603.3674 135.0441 191.1063 79.0548 161.0594 93.0701		590146	54169.7	11553.3	9515.28	92427.8	364625	315.666	322.353	474.466	480.794	484.022	819.285
m1938	5.12								604.181		604.1805		1.01531e+06	444568	26298.1	154003	182823	447971	355706	212123	25242.2	106953	102595	236038
m1941	1.43								605.22		605.2204 84.0812 107.8116 486.4425 548.1874 77.6975		1.06797e+06	1.27304e+06	720363	602110	3.49882e+06	1.14061e+06	727270	576282	25949.5	95158.4	140309	175985
m1943	5.96								607.252		607.2516		1.28144e+06	76428.2	345575	702833	1.40022e+06	69291.2	808467	98840.1	259481	519354	1.02675e+06	64880.1
m1946	19.92								607.254		607.2543 547.2328 431.1852 579.2582 403.1891 417.1698		436892	6.02887e+06	1.45663e+07	1.59982e+07	1.57587e+07	3.58816e+06	506350	4.72072e+06	1.43934e+07	1.40049e+07	9.88966e+06	1.41979e+06
m1947	20.31								607.254		607.2544 579.2591 547.2327 403.1928 519.2399		404516	1.35773e+06	2.31532e+06	2.36778e+06	2.21393e+06	803123	153016	762104	2.46614e+06	2.1273e+06	1.46122e+06	231835
m1949	7.32								608.384		608.3843 314.2681 296.2575 278.2477 476.3205 69.0341		112430	82572.4	42664.1	64479.3	83429.7	41112.1	114460	115308	72802.1	111665	113737	429474
m1954	21.32								609.27		609.2698 461.1959 591.2582 531.2403 559.2325 475.2111		1.68122e+08	7.91108e+07	1.88477e+07	4.98697e+07	1.72715e+07	1.39017e+08	1.20256e+08	5.31591e+07	1.71393e+07	4.80766e+07	1.11595e+07	8.91955e+07
m1956	22.88								609.412		609.4116 357.0138 423.7085 635.7413 530.0782		193232	50492	168515	366425	58199.5	87090.7	17403.5	2342.53	15564.7	33151.6	1279.48	17998.8
m1958	1.35								611.098		611.0982 268.9817 176.9348 268.9817 94.9299 176.9348		8.19247e+06	4.57472e+06	1.39062e+07	1.46268e+07	9.55522e+06	3.4505e+06	166438	134825	3.17066e+06	2.179e+06	2.74852e+06	485392
m1960	5.89				Kaempferol di-O-hexoside-I	Flavonoid	C27H30O16	611.161	611.16	-0.981739	611.1601 287.0545 153.0180 135.0439 449.1068 303.0496	B	2.03846e+06	1.98291e+06	2.79041e+06	1.43395e+07	7.38417e+06	1.80102e+06	1.43258e+06	1.55234e+06	1.37165e+06	2.92116e+06	1.98244e+06	1.47826e+06
m1961	8.39				Luteolin derivative	Flavonoid			611.139	-2.78159	611.1394 287.0542 135.0446 153.0190 241.0522 117.0339	B	142.525	299.598	1.5414e+07	1.88526e+07	1.11097e+07	853.872	2617.98	372.254	7.12914e+06	8.33301e+06	4.49823e+06	220.031
m1962	6.64				Kaempferol di-O-hexoside-II	Flavonoid	C27H30O16	611.161	611.16	-1.47261	611.1598 287.0543 303.0492 85.0289 91.9588 153.0180	B	6.80523e+06	1.95253e+07	3.72275e+07	6.37987e+07	8.58231e+06	1.33057e+07	5.10669e+06	1.5777e+07	2.9446e+07	4.82876e+07	7.38309e+06	1.21532e+07
m1963	6.81	InChI=1S/C27H30O16/c1-8-17(32)20(35)22(37)26(40-8)39-7-15-18(33)21(36)23(38)27(42-15)43-25-19(34)16-13(31)5-10(28)6-14(16)41-24(25)9-2-3-11(29)12(30)4-9/h2-6,8,15,17-18,20-23,26-33,35-38H,7H2,1H3/t8-,15+,17-,18+,20+,21-,22+,23+,26+,27-/m0/s1	IKGXIBQEEMLURG-NVPNHPEKSA-N	5280805	Rutin	Flavonoid	C27H30O16	611.161	611.159	-2.78159	611.1590 303.0494 85.0289 71.0498 229.0491 153.0180	A	1.6818e+08	1.82283e+08	7.30832e+07	8.48911e+07	1.81888e+08	1.43667e+08	9.72908e+07	1.21026e+08	4.7452e+07	5.8352e+07	1.16355e+08	1.06179e+08
m1964	7.33								613.34		613.3397		82025.1	57572.1	55329.8	67314.8	61615.2	31748.6	30896.6	36126.3	16900.7	32376.7	34882.6	152787
m1966	18.03								613.265		613.2649		56581.4	55242.7	227764	223388	291645	106351	21700.5	32292.9	148670	128741	128172	26633.9
m1967	20.85								613.265		613.2649		5.48695e+06	1.82782e+06	553724	924646	1.07846e+06	3.14545e+06	1.02918e+06	393316	242842	326555	359135	563828
m1969	8.49								614.353		614.3527 123.0440 330.2627 69.0341 95.0495 414.6895		139107	26193.9	1133.57	1126.02	400.482	131220	87162.5	36341.9	3229.49	1380.31	527.825	138676
m1971	4.24								615.275		615.2755 146.0598 188.0703 118.0652 205.0967 170.0595		1.20358e+06	1.35828e+06	963881	648681	2.50085e+06	50625.9	1.21839e+06	976305	1.01999e+06	617248	1.90842e+06	54797.6
m1972	5.05								615.189		615.1891		47399.6	5604.54	43418.6	59202.2	81140.7	66305	68887	12830.6	4866.55	41646.5	49596.2	51570
m1974	9.15								615.317		615.3168 148.1118 133.0885 105.0700 181.2331		253633	395417	205285	35439.5	3497.36	3.16331e+06	195479	355740	151594	1380.17	762.278	2.82001e+06
m1975	22.19								615.257		615.2572		2.84216e+06	2.24772e+06	1.57558e+06	2.48071e+06	1.13994e+06	2.60226e+06	108712	100812	90260.6	165877	35680.4	110689
m1976	22.5								615.257		615.2570		582433	600806	590991	793895	236234	783323	27772.5	44779.7	36580.2	44927.4	6847.09	41411.2
m1979	16.55								617.383		617.3831 149.0595 205.1222 119.0491 91.0547 285.1119		100425	149997	74912.7	127023	49723.8	312191	7230.4	24.0862	6181.44	20059.3	225.588	68246.1
m1984	10.71								618.348		618.3476 200.0914 491.2365 362.1428 186.0759 91.9629		38975.1	103493	31027.4	46588.5	65499.9	74401.8	11084.1	20413.8	3943.8	5366.42	8058	20697.7
m1987	13.47								619.232		619.2319		768613	883245	3.80016e+06	4.32584e+06	3.86509e+06	286456	1.15297e+06	1.17374e+06	5.27401e+06	5.79273e+06	4.82282e+06	401237
m1988	14.05								619.232		619.2317 507.1070 495.1047 563.1638 352.6822 457.6870		444950	300891	403.326	399.969	493686	776692	778498	665573	506429	696531	623833	1.26083e+06
m1994	21.76								621.27		621.2697 561.2464 431.1817 533.2604 419.2257 445.2066 593.2776		1.14741e+06	1.30033e+07	3.85208e+07	4.01534e+07	6.3703e+07	3.66546e+06	148266	1.09579e+07	3.96956e+07	2.92255e+07	4.14728e+07	1.79223e+06
m1995	22.07								621.27		621.2700 561.2489 431.1866 593.2749 417.1693 445.2012		601024	7.74663e+06	1.08679e+07	1.25147e+07	1.45207e+07	2.66571e+06	184579	4.3293e+06	8.58911e+06	6.38154e+06	9.48843e+06	1.14776e+06
m1998	16.96								623.361		623.3611 349.1669 331.1581 564.6981 173.0487 265.1105		39636.8	512.484	382.245	25249.7	392.785	8758.44	116613	1041.77	7943.13	76684.2	1236.59	42976
m1999	18.88								623.249		623.2493 545.5164 91.9620 314.6472		9.03888e+06	8.56815e+06	3.8873e+06	7.03022e+06	4.26288e+06	1.02366e+07	8.70497e+06	7.14733e+06	3.65424e+06	9.25091e+06	3.75341e+06	8.45237e+06
m2000	19.5								623.249		623.2492 545.2165 605.2365 573.2127 576.5204 395.4215		1.70065e+07	1.22485e+07	7.49256e+06	1.22276e+07	7.27526e+06	1.86203e+07	1.35781e+07	1.40265e+07	7.45739e+06	1.49176e+07	5.79291e+06	1.44123e+07
m2006	21.65								623.287		623.2866 445.2019 605.2762 431.1847 458.2104 417.1696		134468	896425	2.02233e+06	1.96437e+06	1.69443e+06	624167	1796.01	899786	3.3476e+06	2.42673e+06	3.5723e+06	130614
m2008	7.04								624.358		624.3578 330.2633 250.2529 492.3171 250.2529 312.2512		203008	142731	2117.18	5202.27	475.304	91457.5	98261.5	179968	398.298	395.327	3249.14	205571
m2012	18.13								625.265		625.2647		1.59834e+06	454261	1.63238e+06	2.98955e+06	2.70598e+06	1.48116e+06	1.10172e+06	456227	606793	1.79348e+06	1.05565e+06	1.3319e+06
m2013	17.22								625.265		625.2648		1.37463e+06	855624	1.27278e+06	2.02343e+06	1.69628e+06	1.64386e+06	1.22786e+06	679713	579530	1.30926e+06	727946	1.6541e+06
m2017	21.48								625.265		625.2652 451.2111 538.2591 493.2537 405.2083 386.9796		2.99142e+07	6.8191e+06	6.30502e+06	1.34818e+07	3.2324e+06	1.69757e+07	4.9929e+07	8.87667e+06	5.26923e+06	1.52665e+07	2.12539e+06	2.46677e+07
m2025	6.19				Quercetin di-O-hexoside	Flavonoid	C27H30O17	627.156	627.154	-2.71065	627.1539 303.0493 85.0289 153.0179 229.0490	B	6.97056e+06	4.73923e+06	1.53066e+07	2.66535e+07	1.28705e+07	4.63965e+06	3.978e+06	3.26297e+06	9.96951e+06	1.72671e+07	9.09293e+06	3.37549e+06
m2026	14.93								627.28		627.2805 567.2583 449.1972 479.2061 149.3895 180.5537		199092	175871	334882	330194	127242	229090	253793	196994	272332	329171	137841	234944
m2030	19.91								629.236		629.2355		498204	1.55714e+06	522661	1.05479e+06	518483	1.51291e+06	101192	363538	49705.4	111675	37675.5	387332
m2033	4.98								631.184		631.1837 123.0442 347.0957 533.7612 91.9571 364.4483		143962	42824.8	112395	164324	121506	78594.8	37890.6	58883.6	85601.5	166165	113377	70885.1
m2038	21.8								631.251		631.2512		1.38515e+07	5.17256e+06	1.67207e+06	6.77055e+06	552142	1.83516e+07	221752	147840	20244.8	145127	15262.4	192797
m2039	5.45								633.141		633.1414		356251	245931	115358	237699	232798	665787	37116.1	40534	45254.4	78886.2	45349.4	122206
m2044	1.91								634.255		634.2545 84.0813 130.0862 218.2244		183710	310132	70772.3	179081	123346	390246	241957	301428	73069.9	197083	182837	744341
m2047	8.87								634.359		634.3591 159.0916 130.0654 606.3639 60.0815 291.1940		1.16572e+06	76476.6	32810	55957	48398.8	49989.3	932984	91554.3	13527.7	8667.53	36531.5	76810
m2050	22.9								635.285		635.2853		4343.96	65159.1	54375.5	135725	44660	57720.7	20685.8	66162.8	60020.5	126686	39627.4	63452
m2052	20.2								636.281		636.2808		329327	641038	98950	552832	400785	406242	457777	1.1593e+06	254750	1.49975e+06	423320	476512
m2053	20.65								636.281		636.2806		327373	602380	86592.8	468575	539683	314689	422650	913750	148415	1.01119e+06	446478	415511
m2059	21.14								637.265		637.2650 559.2333 619.2531 587.2299 415.1901 531.2323		2.80175e+07	3.26605e+07	2.37665e+07	5.27977e+07	3.25617e+07	4.67929e+07	1.16281e+07	1.45823e+07	1.23023e+07	2.44493e+07	1.2891e+07	1.55431e+07
m2063	18.48								639.28		639.2802 579.2559 359.0007 270.0664 213.8297 155.2641		361461	545624	1.98409e+06	2.1574e+06	2.19683e+06	952917	82026.2	256630	960145	524163	664007	411095
m2064	19.17								639.244		639.2441		1.18865e+06	734940	1.37738e+06	1.64493e+06	1.33601e+06	1.07396e+06	689250	567864	622785	1.21906e+06	329737	659527
m2065	19.73								639.28		639.2803		128781	713749	1.13011e+06	1.90128e+06	2.66401e+06	635848	144768	458208	945218	2.39583e+06	1.60989e+06	852862
m2066	22.12								639.28		639.2803		4.05364e+07	1.088e+07	4.89513e+06	1.19389e+07	3.48705e+06	2.5747e+07	5.60381e+07	1.72739e+07	4.13854e+06	1.54618e+07	2.63698e+06	4.26419e+07
m2067	22.45								639.28		639.2802		2.10253e+07	5.44606e+06	1.79832e+06	3.27936e+06	2.4802e+06	2.0092e+07	307776	201860	210849	287117	167766	264474
m2068	6.71								640.389		640.3890 316.2839 163.0385 85.0287 478.3337 280.2620		2.35774e+06	844153	406.254	392.212	385.549	795300	1.79812e+06	735024	414.012	409.249	406.909	841042
m2071	6.5								641.207		641.2066 163.0387 181.0493 317.1010 299.0930 479.1535		243925	32302.6	44565	50092.6	125882	210928	214078	49086.7	29608.6	39445.7	95989.2	226535
m2072	6.69								641.206		641.2063 163.0387 181.0492 479.1530 299.0910 317.1022		165670	14057.9	23488.6	91700	17411.4	99637.2	79452.2	7944.11	14543.7	67372.6	2441.61	86994.8
m2074	9.09								641.149		641.1491 393.0959 299.0543 229.0493 121.0285 173.0595		1.49821e+06	138036	114334	784938	73435.1	265940	791998	76342.8	67632.5	448157	43191.4	179741
m2075	11.29								641.352		641.3522		196997	8492.1	37709.3	567391	219042	82281.3	153744	5531.38	26147.4	486866	171805	73271
m2076	11.49								641.352		641.3524 105.0700 79.0546 351.2311 461.2883 129.0697		242283	6370.94	14283.1	604271	109030	66378.5	195494	2849.84	13294.3	530679	99920.1	63793.8
m2079	16.77								641.296		641.2962 581.2769 522.4644 449.1934 85.1006 320.8755		284318	423414	1.35695e+06	1.04934e+06	1.18489e+06	576435	77385.2	287117	1.59051e+06	966929	1.11938e+06	369806
m2085	20.61								643.418		643.4176 380.3238 542.7386 573.6140 72.0736 124.6714		306957	254766	398055	213520	88478	189647	21567.6	6405.86	428.931	7963.24	406.775	12218.8
m2086	21.4								643.275		643.2755 611.2463 523.2308 373.3029 261.1385 91.9564		1.16623e+07	2.98938e+06	3.8012e+06	9.19689e+06	5.26797e+06	8.44379e+06	8.06152e+06	2.01133e+06	1.66261e+06	5.16922e+06	2.32584e+06	5.66768e+06
m2092	12.04								645.19		645.1896 513.1382 497.1164 301.6589 246.7255 90.0930		73542.7	300244	925124	396090	117100	497893	130754	900009	1.45596e+06	581114	385045	1.85876e+06
m2096	1.44								647.157		647.1573 394.7491 245.0502 304.1233 354.8554 188.5134		28786.2	36348.7	70678.7	26828	158784	29983.4	187971	74835.1	25917.4	21095.8	105417	60314.2
m2097	1.35								649.017		649.0170 202.8905 306.9016 94.9300 136.9400 409.5310		4.12707e+06	1.29846e+06	1.2992e+06	2.71547e+06	480664	287854	1.03584e+06	170236	587495	630455	152960	109311
m2099	8.41								649.268		649.2678 487.2093 283.0682 184.0673 95.2221		137075	240467	367824	1.1954e+06	1.60273e+06	367145	297338	438818	260778	501211	529194	524814
m2102	17.24								649.242		649.2422 167.0335 205.0856 149.0231 267.0644 215.0695		164592	174120	119422	5122.73	30827.5	24188.4	276138	242456	138889	82692.8	103818	106853
m2104	6.02								650.171		650.1711 299.0544 547.1094 121.0285 183.0290 243.0649		3.74245e+06	6.6903e+06	99150.5	100504	57587.5	1.07018e+07	3.07814e+06	4.79825e+06	28742.7	132367	65811.6	6.85207e+06
m2105	21.9								651.281		651.2808		57094.3	179810	7.06776e+06	4.44138e+06	5.08027e+06	207672	89980.7	300245	6.63709e+06	3.19965e+06	3.63143e+06	298963
m2106	7.53								652.411		652.4108		65480	56357.5	34065.4	42190	54143.8	40207	65526.1	69414.7	48277.6	74480.8	78926.9	301104
m2107	6.4								653.283		653.2825 136.0756 265.1175 108.0809 164.0705 454.1977		3.8565e+06	2.75692e+06	1.45034e+06	4.92819e+06	4.56257e+06	1.48001e+06	3.45565e+06	2.99032e+06	1.49563e+06	5.0641e+06	5.13671e+06	1.49734e+06
m2108	7.64								653.256		653.2561 70.0658 118.0652 146.0598 185.0920 358.1414		841590	808880	411430	716641	604889	636077	596907	530642	292142	499846	371560	449102
m2109	20.14								653.26		653.2599		3.62619e+06	2.44215e+06	773767	1.36632e+06	974201	3.55257e+06	5.09368e+06	3.44899e+06	1.38186e+06	3.08417e+06	1.07813e+06	4.06559e+06
m2111	20.91								653.26		653.2598 100.1124 86.0968 313.2486 625.4485 228.1582		3.0078e+06	2.32964e+06	1.66292e+06	4.63359e+06	5.36744e+06	4.189e+06	3.48225e+06	2.61962e+06	2.70972e+06	7.0536e+06	3.35934e+06	4.10868e+06
m2112	5.91								654.369		654.3690 474.3047 492.3149 70.0658 81.0702 252.2316		2.27773e+06	885055	395.845	386.253	44406.2	1.75871e+06	1.83727e+06	844430	247.21	1178.51	36916.1	1.74889e+06
m2113	6.08								654.369		654.3691 474.3054 492.3172 252.2314 70.0659 276.2318		8.56621e+06	2.82121e+06	2748.08	6634.19	16258.4	7.65672e+06	6.77135e+06	2.42939e+06	6773.15	11558.8	14549.7	7.5384e+06
m2116	7.26								654.369		654.3687 330.2631 85.0289 474.3028 252.2315 492.3153		1.10057e+06	2.62778e+06	414.301	1017.08	6451.88	4.22386e+06	979634	2.52135e+06	0.629666	33.299	117.905	4.29112e+06
m2120	19.18								655.312		655.3116 595.2927 407.2239 462.1971 435.2165 256.7895		217209	430330	892202	1.12784e+06	1.29875e+06	575397	93627.3	263606	800063	818164	420588	372239
m2125	22.78								657.291		657.2911 91.9584 613.3010 333.1292 407.1825		2.63444e+06	2.9477e+06	1.08077e+07	2.68115e+07	1.17379e+07	1.15049e+07	1.65338e+06	3.26078e+06	4.60336e+06	1.89241e+07	6.51333e+06	9.31525e+06
m2126	9								659.27		659.2704 172.0391 204.0652 474.1651 627.2415 515.6954		522926	274844	85278.5	66150.9	1.47245e+06	1.15732e+06	96335.1	58544.3	24944.3	4786.89	161127	150416
m2130	14.31								659.382		659.3823 349.1680 229.0744 56.9656 213.0794 231.0901		266002	10832	65204.5	83036.9	90972.6	72950.1	337327	5381.2	82886.3	71257.8	90698.9	55018.3
m2131	14.59								659.382		659.3823 349.1684 231.0902 229.0743 56.9655 247.0850		215430	350606	104939	796694	408432	376559	99217.6	210033	47828.8	284570	353976	283679
m2139	1.45								661.138		661.1375 107.0494 337.0976 221.0495 535.6548		141022	524030	7504.3	1901.54	12555	31230.1	410889	828851	912.171	406.32	3947.24	109337
m2146	8.92								663.265		663.2652 189.0907 147.0801 171.0800 81.0702 105.0702		1.0568e+06	468609	145723	238175	1.54766e+06	598937	666409	541619	100359	199940	725979	594588
m2147	15.55								663.413		663.4134		225037	213838	148585	100148	163107	141232	168231	67379.2	119294	103055	209037	242633
m2148	16.21								663.413		663.4132		207895	96697	224000	188116	151064	245069	188091	70201.5	124480	108088	239647	242102
m2149	1.92								664.116		664.1161 136.0617 428.0378 524.0568 97.0289 348.0705		344923	1.11194e+06	735265	382671	930203	193951	231368	655776	534557	265576	689474	181495
m2150	4.23								665.218		665.2183 146.0598 188.0704 118.0652 205.0970 170.0598		2.77203e+06	5.23089e+06	25662.5	72462	281296	98433.2	3.97664e+06	3.83936e+06	32424.1	63762.3	109050	81060.5
m2154	7.49								665.207		665.2069 167.0700 181.0491 145.0648 417.1549 117.0698		839790	120277	211512	482308	743043	249333	185828	65838.9	151504	423929	199604	155401
m2155	8.1								665.207		665.2070 167.0700 181.0493 145.0647 417.1534 553.3591		1.80679e+06	796007	194598	591187	598986	833282	1.05256e+06	619581	143885	345291	615987	806732
m2158	8.72								665.233		665.2327 615.2401 503.1785 149.0118 259.1222 344.9020		1.36898e+06	854199	282442	1.18392e+06	1.07784e+06	1.64685e+06	371889	405861	197910	766215	593621	656069
m2159	9.5								665.243		665.2430 167.0336 205.0855 267.0647 135.0440 341.1387		1.85803e+06	1.02017e+06	70636	135419	42074.7	880521	1.02996e+06	335040	44064.6	66048.4	6243.83	314289
m2160	9.77								665.243		665.2433 167.0336 205.0855 267.0645 149.0231 341.1396		389627	124615	71667.5	26107.7	22531.7	155798	313551	106279	9520.11	9979.74	5451	129484
m2164	21.74								667.275		667.2753 580.2641 607.2552 405.2050 307.5787 255.7311		9.31685e+06	9.33558e+06	5.41736e+06	1.61231e+07	9.25288e+06	1.49146e+07	1.32836e+07	1.43533e+07	7.53665e+06	2.76621e+07	8.5382e+06	2.04765e+07
m2165	22.27								667.275		667.2755		557083	811977	850468	2.41859e+06	6.0739e+06	1.31072e+06	1.05577e+06	1.57554e+06	1.10127e+06	4.64352e+06	5.47323e+06	2.2968e+06
m2167	8.96								668.343		668.3431 60.0816 130.650 185.0707 159.0909 289.7151		2.27439e+06	321863	3260.16	14821.7	5488.64	673397	1.5805e+06	243941	3931.08	1429.64	672.015	520571
m2175	19.75								671.27		671.2702		1.81004e+06	1.44966e+06	1.32663e+06	2.02111e+06	2.46919e+06	2.77797e+06	1.53064e+06	1.47561e+06	1.16203e+06	2.34365e+06	1.7484e+06	2.89414e+06
m2176	21.04								671.27		671.2704		607576	696830	628884	1.59771e+06	1.4334e+06	1.60113e+06	167828	403438	590157	1.62703e+06	1.1449e+06	515992
m2180	6.02								673.308		673.3083		606459	195290	44207.4	218877	309070	286078	488643	70006.4	9787.35	68188.7	83279.3	385789
m2181	6.21								673.308		673.3080		173356	134232	4254.91	22505.7	31169.1	425344	131489	168352	5955.98	42601	37307.5	301191
m2183	12.74								673.362		673.3616		31447.4	981.177	29052	40455.3	47180.5	14491.5	19653.3	707.179	11033.6	18153.2	37501	8297.15
m2190	13.14								675.266		675.2657 497.1817 91.9628 251.6612 121.3542 482.1588		175318	2.05214e+06	8.55995e+06	1.65625e+07	9.14747e+06	4.25687e+06	57731.6	1.0781e+06	2.16207e+06	5.47277e+06	3.62921e+06	1.84603e+06
m2192	16.9								675.229		675.2287		1.22633e+06	1.67281e+06	659345	969625	155859	2.33501e+06	1.25247e+06	1.50586e+06	577696	1.02911e+06	268716	1.99416e+06
m2193	17.1								675.229		675.2290		2.45386e+06	3.93363e+06	1.25245e+06	3.56227e+06	642317	5.56509e+06	1.36632e+06	2.53044e+06	639838	2.89468e+06	533547	3.18271e+06
m2194	20.75								675.429		675.4293 603.3723 478.5836 360.3271 222.1098 172.4978		200738	29511.4	108979	77132.3	97009.1	38914.2	58373.6	15452.6	27757.9	26763.6	11009.5	15254.6
m2196	14.05								677.393		677.3926 349.1305 148.9846 367.1409 116.9847 153.9914		116576	300.979	16754.2	21264	5007.06	8776.03	6060.28	592.323	7295.25	5750.16	7765.3	4801.48
m2202	7.8								679.511		679.5107 114.0914 96.0811 209.1645 113.1074 69.0706		2.57035e+08	1.78487e+08	1.70388e+08	1.91529e+08	2.16658e+08	1.72861e+08	1.71643e+08	1.3842e+08	1.17592e+08	1.56497e+08	1.66468e+08	1.37169e+08
m2205	6.71				Apigenin O-hexosyl-O-malonylhexoside	Flavonoid	C30H32O18	681.166	681.168	2.49572	681.1678 271.0596 433.1109 119.0492 153.0178	B	5262.82	12203.8	8.76582e+06	1.7148e+07	5.60978e+07	58964.2	99424.1	15851.8	4.29451e+06	8.49761e+06	2.55944e+07	32412.2
m2206	7.03								681.275		681.2753 259.1072 319.1282 301.1178 214.0861 172.0390		2.58129e+06	1.20247e+06	155729	509613	2.30797e+06	2.09441e+06	3.25444e+06	1.37101e+06	112939	385631	1.57321e+06	2.42762e+06
m2207	7.28				Kaempferol O-rhamnosyl-O-malonylhexoside	Flavonoid	C30H32O18	681.166	681.165	-1.32126	681.1652 287.0545 85.0289 535.1066 259.1072	B	4.59309e+06	1.08901e+07	5.45832e+06	8.0136e+06	1.46538e+06	9.47435e+06	2.55376e+06	6.94293e+06	3.61148e+06	5.22152e+06	841179	6.41982e+06
m2212	8.1								684.249		684.2488 190.0629 145.0643 205.0859 167.0698 265.1081		3.0334e+06	2.1822e+06	751435	1.46678e+06	2.19048e+06	2.23992e+06	903302	813273	334975	580619	886678	962485
m2213	19.67								685.286		685.2859		114939	72782.8	899853	1.30702e+06	623421	191362	157954	106416	429935	908853	256303	263553
m2221	15.76								688.358		688.3584		5.77844e+06	5.32818e+06	3.83391e+06	4.4848e+06	2.93374e+06	5.27099e+06	279313	271895	272872	278109	196276	283969
m2225	18.42								689.244		689.2443		1.48718e+06	3.5776e+06	2.45334e+06	6.48327e+06	2.10591e+06	4.80598e+06	1.57821e+06	4.04306e+06	2.44605e+06	7.36877e+06	1.3623e+06	4.40655e+06
m2230	12.74								691.26		691.2605		855025	1.19727e+06	2.25359e+06	5.91006e+06	817923	4.39512e+06	487723	842049	757676	4.06245e+06	1.49859e+06	3.76768e+06
m2234	6.99								693.276		693.2756 136.0755 108.0809 339.0971 265.0966 293.0918		1.42599e+06	1.18176e+06	266693	718141	1.13958e+06	1.13116e+06	863403	938405	238322	722962	964136	1.21552e+06
m2237	17.29								693.345		693.3448		588337	588347	547606	795959	502856	733470	216230	193474	152242	269334	198174	224800
m2238	17.76								693.345		693.3445		2.66202e+06	2.51745e+06	1.14836e+06	2.7705e+06	790423	3.06219e+06	890292	716989	357714	884813	253262	686363
m2243	10.84								695.403		695.4033 367.1784 269.1050 231.0900 385.1885 56.9655		767151	147699	204894	564374	216116	242837	588954	48203	61751.9	302140	40849	188157
m2249	6.38								696.537		696.5373		167876	120897	131724	130075	146161	97910.9	152850	128133	117667	159154	164558	116054
m2250	7.74								696.379		696.3790 70.0656 312.2529 250.2522 372.2733 545.4807		13051.4	9734.86	5392.04	2544.26	17835.4	39260.7	34831.5	28676.8	23.379	624.691	72.5474	66368.7
m2251	5.75				Kaempferol O-hexosyl-O-malonylhexoside-I	Flavonoid	C30H32O19	697.161	697.16	-1.14751	697.1603 287.0544 449.1074 81.0340 85.0289 153.0180	B	1.81732e+07	1.39241e+07	6.23017e+06	1.13412e+07	1.9864e+07	3.49149e+07	1.06344e+07	8.59334e+06	4.38078e+06	8.37926e+06	1.26917e+07	2.41845e+07
m2252	6.47				Kaempferol O-hexosyl-O-malonylhexoside-II	Flavonoid	C30H32O19	697.161	697.16	-1.14751	697.1603 287.0545 449.1085 153.0175 81.0341	B	4.92687e+06	2.56561e+06	3.59794e+06	7.56353e+06	1.16654e+07	6.86754e+06	1.9697e+06	1.57461e+06	1.17299e+06	5.12002e+06	4.52791e+06	4.84296e+06
m2253	6.78				Quercetin O-rhamnosyl-O-malonylhexoside	Flavonoid	C30H32O19	697.161	697.16	-1.29095	697.1602 303.0487 551.0999 229.0485 85.0287 257.0436 389.2238	B	5.19034e+06	2.26676e+07	1.00377e+08	1.25738e+08	1.71007e+07	1.32535e+07	2.29622e+06	1.08114e+07	5.08323e+07	6.52654e+07	7.90909e+06	6.86994e+06
m2254	6.96								697.519		697.5195		2.64243e+06	1.84169e+06	2.25537e+06	2.20474e+06	2.07248e+06	1.68493e+06	1.87702e+06	1.61262e+06	1.39153e+06	1.64737e+06	1.85202e+06	1.79488e+06
m2261	16.45								701.371		701.3709 539.3185 432.7721 406.5063 171.7993 129.1873 104.1535		7.14156e+06	3.27579e+06	6.2308e+06	6.13784e+06	3.30559e+06	8.21097e+06	996585	524065	720687	649423	850656	1.39328e+06
m2262	16.87								701.371		701.3708 539.3199 456.6568 436.5021 269.1133 219.4753		2.82823e+07	1.59136e+07	5.77741e+06	1.3557e+07	7.04988e+06	3.04219e+07	4.42586e+06	2.78701e+06	1.23635e+06	2.84149e+06	1.44737e+06	5.60578e+06
m2264	1.91								705.184		705.1844 543.1299 525.1153 598.6596 298.5327 160.4792		7.27477e+06	1.46896e+07	1.43291e+07	1.37153e+07	3.34789e+07	2.00532e+07	3.31117e+06	6.28406e+06	5.45305e+06	5.90084e+06	1.10262e+07	7.74984e+06
m2265	5.19								705.293		705.2935		580206	2.11903e+06	90924.2	292239	1.9193e+06	227934	90890.6	328880	10907.2	53939.9	318898	40732.7
m2267	19.98								705.402		705.4023 543.3520 501.2113 476.8991 619.8409 452.0197 199.8319		9.66138e+06	9.77607e+06	3.20257e+06	1.64034e+07	391011	1.15462e+07	1.31827e+06	1.61832e+06	673766	2.51103e+06	247626	2.04968e+06
m2269	21.09								706.322		706.3224		904455	1.37797e+06	270936	1.4559e+06	510874	1.09373e+06	1.50702e+06	1.87476e+06	393623	2.4019e+06	382232	1.20973e+06
m2270	1.39								707.209		707.2086 245.0501 185.0292 365.0921 425.1131 161.0292 119.0189		2.29091e+07	3.13909e+07	2.35697e+07	1.62431e+07	2.23789e+07	1.4471e+07	4.84402e+06	3.34995e+06	4.55559e+06	2.70107e+06	4.29502e+06	1.94207e+06
m2271	9.27								707.292		707.2915 550.2167 399.1066 293.0919 249.1024 71.0501 675.2610		86118	60209.9	174424	131465	1.28857e+06	68367.6	65278.2	61114	66686.3	69570.9	385127	118211
m2283	5.23				Quercetin O-hexosyl-O-malonylhexoside	Flavonoid	C30H32O20	713.156	713.155	-0.701109	713.1555 303.0493 465.1019 229.0491 153.0183 81.0340	B	1.66118e+07	2.39352e+07	2.97542e+07	4.24705e+07	4.14421e+07	2.95916e+07	8.46805e+06	1.4793e+07	1.63932e+07	2.58131e+07	2.85622e+07	1.92862e+07
m2284	6.36				Quercetin O-hexosyl-O-malonylhexoside	Flavonoid	C30H32O20	713.156	713.155	-0.701109	713.1555 303.0493 465.1047 81.0342 229.0493 257.0426	B	3.13796e+06	2.16415e+06	3.00091e+06	4.59081e+06	6.65569e+06	2.39199e+06	1.59329e+06	1.24633e+06	1.86574e+06	2.90758e+06	4.40626e+06	1.4417e+06
m2285	14.2								713.258		713.2584 145.0281 177.0544 117.0334 89.0388 367.1436 315.9393		677757	858148	113399	84795.8	252365	196615	541637	672261	93188.8	65082.6	191365	163291
m2286	12.22								715.35		715.3503 199.3247 124.3387 91.9630 553.2922 70.6364		2.85464e+06	1.39753e+06	2.02111e+06	2.07156e+06	3.69306e+06	1.77629e+06	532131	386702	366260	320533	1.10565e+06	424604
m2287	12.49								715.35		715.3503 553.2944 462.4248 331.5980 253.1445 102.5564 62.3823		3.20519e+06	1.19427e+06	904835	1.92512e+06	2.33668e+06	1.75304e+06	519924	303830	211208	409396	732350	423263
m2291	7.1								716.123		716.1233		1.81981e+06	2.54286e+06	2.79081e+06	3.9463e+06	1.52406e+06	1.99192e+06	969589	1.47901e+06	2.08979e+06	2.45314e+06	1.17813e+06	1.20595e+06
m2293	5.12								717.308		717.3085		593148	432143	339.655	55132.1	79207.8	201247	421746	192028	691.878	82888.2	96514.7	198859
m2294	7.81								717.466		717.4661 418.8499 561.7480 686.7248 70.0656 303.0490 172.9629		6.91848e+06	4.56726e+06	4.63978e+06	5.40335e+06	5.96261e+06	3.82918e+06	3.54071e+06	2.17781e+06	1.85166e+06	2.34593e+06	2.37357e+06	1.78529e+06
m2297	10.25								721.353		721.3533 162.0548 116.0601 190.0504 267.0984 482.2558 590.0264		22458.3	40660.3	32117.3	54035.4	45195.4	19934.3	8356.13	3880.45	6221.06	16455.7	5465.02	7847.15
m2305	12.52								723.435		723.4346		851.103	6629.4	3486.76	14844.4	17065.6	10081.1	1492.04	725.233	6708.18	8022.74	4791.39	1677.04
m2306	12.79								723.3		723.3003 299.0544 561.2462 121.0283 543.2369 363.0853 97.0287		55511.5	564.185	16855.4	25669.6	20542.2	8623.73	67835.6	426.201	17142.5	29726.5	16574.5	12478.4
m2317	22.19								731.327		731.3270		729.342	44928.9	310486	879369	422966	548514	23520.1	73965.1	192221	940861	298435	376375
m2318	22.54								731.327		731.3273		26170.3	87440.8	489525	1.20176e+06	533594	575920	29282.9	108169	300905	1.33118e+06	361894	458453
m2321	1.46								735.114		735.1138 392.9971 227.7206 554.1129 437.0508 85.0290		1.15686e+06	791222	1.02978e+07	4.93153e+06	3.89872e+06	865206	136476	37018.3	94240.4	80938.1	601.639	925.339
m2323	9.12								736.053		736.0532		1.36834e+06	897952	1.11406e+06	1.17402e+06	1.33907e+06	884679	690709	519363	532140	703831	893090	564559
m2328	22.86								738.548		738.5481		860785	572463	345288	427136	444389	1.66642e+06	163549	193374	378.995	379.368	379.555	77749.1
m2333	6.05								741.344		741.3441		339914	615994	225495	692190	573299	380669	151228	293444	136708	328414	76502.4	204373
m2334	6.6				Kaempferol O-rhamnosyl-O-rhamnosyl-O-hexoside	Flavonoid	C33H40O19	741.224	741.223	-1.21421	741.2228 287.0543 449.1060 153.0180 85.0289 258.0524	B	5.66979e+06	1.34124e+07	2.51613e+06	2.10301e+06	1.42756e+06	8.8178e+06	3.62995e+06	8.75686e+06	1.44054e+06	1.29479e+06	976445	6.46566e+06
m2336	12.13								741.311		741.3111 299.0546 121.0286 561.2496 543.2357 363.0872		103447	1045.93	871.221	5204.21	2171.71	31802.4	130970	431.598	1049.13	3533.63	272.843	45075.8
m2341	15.02								745.392		745.3917 437.1925 629.1956 385.0959 163.6301 81.6617		99123.8	638.388	10348.1	83691.6	682.008	56068.1	39477.6	584.771	995.297	25296.5	1959.71	23417.1
m2348	6.17								747.344		747.3443		547632	201461	518.896	30692.2	31847.7	666617	282740	252400	17.5715	18069.9	17930	378862
m2349	20.08								747.428		747.4282 469.2015 519.2903 191.0151 370.0005 672.8077		6.52443e+06	1.47464e+07	7.52626e+06	2.56274e+06	5.08359e+06	4.01398e+06	1.09611e+06	3.72628e+06	2.63071e+06	861873	1.77874e+06	1.22159e+06
m2351	6.03								748.352		748.3519		835878	377710	45016.1	127662	164498	439840	366267	170460	8596.25	75447.2	37261.3	275153
m2353	5.73								750.072		750.0719		45948.3	10010.8	2302.62	18423.6	7639.87	101733	44250.5	28189	2065.95	23724.4	14797.5	103028
m2356	6.88								751.176		751.1755		492519	249059	144774	186606	240163	325876	284545	209612	148361	163777	239753	267796
m2367	5.47				Kaempferol O-rhamnosyl-O-hexosyl-O-hexoside	Flavonoid	C33H40O20	757.219	757.218	-0.792374	757.2180 287.0544 449.1077 85.0289 611.1562 153.0179	B	6.91536e+06	2.69875e+06	630370	1.57014e+06	4.01012e+06	3.58838e+06	4.60501e+06	1.92139e+06	412118	1.20691e+06	2.82088e+06	2.84796e+06
m2368	6.22				Quercetin O-rhamnosyl-O-rhamnosyl-O-hexoside-I	Flavonoid	C33H40O20	757.219	757.218	-0.660311	757.2181 303.0494 85.0289 229.0490 153.0180 465.1004	B	1.04427e+07	2.88989e+07	3.62315e+07	3.64038e+07	1.25221e+07	1.05634e+07	6.02066e+06	1.82663e+07	2.27405e+07	2.35897e+07	8.65668e+06	7.15546e+06
m2369	6.82				Quercetin O-rhamnosyl-O-rhamnosyl-O-hexoside-II	Flavonoid	C33H40O20	757.219	757.218	-0.792374	757.2180 303.0493 85.0289 229.0499 465.1002 153.0179	B	625087	1.72699e+06	1.63387e+06	1.79337e+06	1.36133e+06	1.04716e+06	506483	1.19584e+06	1.02485e+06	1.20827e+06	1.0084e+06	819518
m2370	11.91								757.306		757.3060 315.0491 577.2436 137.0232 183.0289 559.2282		252111	477.098	20996.5	50214.7	11302.6	67010.2	232934	1051.37	23013.1	48479.2	11724.7	79531.6
m2373	16.3								760.282		760.2817		420676	191270	12164.7	166554	8368.63	408627	406131	113420	6840.24	140246	9405.8	259194
m2374	1.36								761.151		761.1510 136.9399 166.9505 94.9301 256.9812 196.9612		3.14096e+06	1.34387e+06	2.65027e+06	2.53108e+06	2.26119e+06	1.29533e+06	734196	304987	380905	592282	517060	334358
m2375	9.53								761.228		761.2279 477.1541 495.1656 153.0183 81.0339 311.0550 339.0507		56135.5	38449	943.899	63337.3	27696.8	32481.2	9113.4	2464.12	656.18	32470.9	4624.4	1247.34
m2379	4.9								762.108		762.1076 163.0386 135.0438 252.9785 234.9690 377.9816 117.0335		1.57211e+06	1.48078e+06	2.22574e+06	2.73866e+06	2.49428e+06	1.75685e+06	1.35123e+06	1.79639e+06	2.63533e+06	3.14574e+06	3.29282e+06	2.01182e+06
m2392	5.05				Quercetin O-rhamnosyl-O-hexosyl-O-hexoside-I	Flavonoid	C33H40O21	773.213	773.213	-0.905313	773.2128 303.0494 465.1022 85.0289 229.0494 153.0181	B	1.37329e+07	1.00237e+07	1.84045e+06	3.78573e+06	1.3813e+07	8.11246e+06	9.07102e+06	7.11913e+06	928717	2.42677e+06	8.76023e+06	6.26519e+06
m2393	5.9				Quercetin O-rhamnosyl-O-hexosyl-O-hexoside-II	Flavonoid	C33H40O21	773.213	773.213	-0.905313	773.2128 303.0494 85.0289 229.0494 153.0182 465.1013	B	1.22118e+07	5.21038e+06	1.22044e+07	1.60633e+07	1.45197e+07	4.26766e+06	7.11056e+06	3.51853e+06	8.49944e+06	1.12712e+07	9.87539e+06	2.91177e+06
m2405	7.77								780.457		780.4573		1.07009e+06	721523	666773	791733	1.077e+06	703300	141178	126040	105513	111135	114867	111993
m2410	6.32				Kaempferol O-malonylhexoside-O-malonylhexoside	Flavonoid	C33H34O22	783.161	783.161	-0.638438	783.1609 287.0541 535.1071 85.0289 439.3463 484.9915 632.6376	B	372670	211646	74629.4	117080	156115	390587	122372	90922.5	32214.5	56079.2	61242.6	174735
m2413	17.06								784.532		784.5320 86.0968 120.0807 154.1585 442.3073 505.8069 765.5251		920275	4.18232e+06	1.37572e+06	1.36589e+06	1.67605e+06	824140	1.14636e+06	4.90564e+06	1.15567e+06	1.66485e+06	1.43767e+06	1.13127e+06
m2414	7.38								785.264		785.2643		158271	506643	2468.24	3134.78	158444	752855	126666	385788	2622.54	21228.4	120128	621774
m2420	4.4				Quercetin O-hexosyl-O-hexosyl-O-hexoside	Flavonoid	C33H40O22	789.208	789.208	-1.01367	789.2076 303.0493 465.1017 627.1525 229.0491 85.0288 137.0230	B	1.03745e+06	1.07633e+06	181875	521494	236120	918424	689417	775836	163284	459659	231299	680243
m2424	17.18								791.451		791.4509 534.2943 277.1373 149.0118 167.0217 317.1786 177.0062		1.08036e+07	4.2557e+06	7.90828e+06	6.53752e+06	4.94778e+06	8.95742e+06	4.66526e+06	5.52072e+06	5.88093e+06	5.95238e+06	2.52228e+06	5.64996e+06
m2433	6.09								798.341		798.3405		8267.4	65406.8	123474	204931	2.00872e+06	133827	13071.7	66497	103400	142755	1.24369e+06	20082
m2438	8.06								800.406		800.4059 330.2641 147.0437 250.2527 431.0671 268.2628 191.7174		469039	297181	6607.48	8413.85	2937.75	27883	312410	182688	896.579	2991.74	11.4991	24263.5
m2439	8.21								800.405		800.4055 147.0438 330.2628 250.2531 312.2524 404.6468 210.8190		498214	278544	1813.99	3482.83	3670.31	83725.1	369931	206552	746.635	7358.24	82.1783	71454.3
m2452	7.66								805.291		805.2906 167.0699 385.1289 181.0496 417.1528 643.2391 145.0644		124201	243728	162470	268190	540887	384630	188530	337082	82889.3	235105	478253	572911
m2453	8.02								805.291		805.2909 167.0699 181.0493 385.1288 668.5044 145.0643 732.3131		271312	388585	61777.8	189072	623360	687385	275677	394659	90817.4	248462	541024	683829
m2455	4.28								807.317		807.3173 146.0598 188.0704 118.0651 205.0969 170.0595 159.0917		1.83118e+06	2.26289e+06	129267	507264	1.0081e+06	508854	1.98332e+06	2.77289e+06	270278	614131	925874	440558
m2459	12.37								809.301		809.3005 561.2457 299.0545 121.0283 543.2378 363.0860 632.7848		686705	12644	8175.25	17580	4506.38	256055	179431	556.675	806.631	4341.51	897.674	63897.1
m2460	12.91								809.301		809.3006 299.0536 327.0854 561.2495 121.0281 500.5397 141.0180		141244	816.982	4436.69	3370.24	597.356	29894.4	85431.5	202.875	4185.99	5119.29	397.318	20992.2
m2461	7.24								810.605		810.6054 114.0914 96.0809 209.1645 697.5186 228.1594 407.9257		3.24018e+06	2.51243e+06	3.21067e+06	2.88475e+06	2.95932e+06	2.14534e+06	2.57014e+06	2.25685e+06	2.23018e+06	2.63916e+06	3.09485e+06	2.33935e+06
m2464	8.08								812.07		812.0699		2.34407e+06	1.52776e+06	2.06697e+06	1.48026e+06	1.92845e+06	1.20958e+06	1.68711e+06	1.3112e+06	1.4431e+06	1.52654e+06	1.82171e+06	1.26326e+06
m2468	8.1								814.577		814.5767 506.5197 307.8528		8.36358e+07	6.04068e+07	5.72196e+07	6.59034e+07	7.18147e+07	5.69178e+07	1.31146e+07	1.07426e+07	1.15978e+07	1.34676e+07	1.36487e+07	1.1878e+07
m2469	1.45								817.201		817.2007 175.7380 235.6562 334.2207 619.2586 699.6902 70.0659		33323.1	183282	340798	288523	218448	346653	238949	418391	1.04554e+06	426628	442689	495909
m2472	1.36								821.172		821.1715 136.9397 419.0342 381.0781 94.9300 248.8958 478.9233		596817	274791	687847	585662	430454	248984	126145	55447.9	70009.8	101887	75869.5	47371.3
m2473	6.03								821.382		821.3818		995103	336859	4865.45	27770.5	24634.8	371089	711225	256093	4994.65	15431.3	4542.34	404256
m2474	6.17								821.381		821.3815 573.2231 175.1479 411.1692 119.0855 133.1010 219.0169		1.38791e+06	440886	1793.66	54208.3	131564	1.24938e+06	990875	399084	357.393	61688.8	125987	1.08179e+06
m2480	5.95								824.286		824.2860		30597.8	5320.51	331082	75320	1.2829e+06	2075.81	38142.2	5637.24	255067	50607.8	1.15448e+06	8142.39
m2482	12.59								825.296		825.2956 577.2432 315.0492 343.0796 91.0547 301.0338 276.2099		956072	9162	120420	197736	43843.2	335506	86909.4	292.342	6871.61	9801.12	5568.39	24883.7
m2493	8.08								830.55		830.5500 543.0377 571.0844 91.9620 299.1963		4.81679e+06	3.36958e+06	3.72667e+06	3.53689e+06	3.96503e+06	2.80686e+06	1.96696e+06	1.20422e+06	1.4721e+06	1.53392e+06	1.51331e+06	1.09827e+06
m2494	8.45								830.415		830.4154 145.0281 177.0543 330.2626 117.0334 490.0073 70.0658		557284	140384	1339.68	22349.8	2506.57	6.75774e+06	399875	107504	910.994	1796.56	636.185	5.31887e+06
m2496	22.9								833.557		833.5572		149171	127277	90719.5	138239	178676	79066.6	3843.09	3635.51	9511.19	7388.64	76449.4	2938.09
m2497	4.85								835.212		835.2115		1.08269e+06	583499	276415	758757	1.03458e+06	820736	386908	134229	133396	291558	408009	181857
m2508	8.77								842.416		842.4158 147.0438 119.0488 91.0545 372.2749 312.2542 91.0545		157804	48061.3	1149.75	14713.7	6696.27	24230.3	124721	41233.7	401.188	4420	1467.87	20981.6
m2509	9.18								842.416		842.4156 147.0437 119.0491 250.2525 312.2527 372.2737 70.0659		206958	124057	20181.8	16256.3	67385.3	24794.4	124999	30113.9	168.876	408.956	402.235	16805.8
m2511	10.82								843.31		843.3101		49394.3	1201.63	217815	95476.7	293794	17767.6	38040.4	758.138	241840	120403	197280	11484.1
m2526	1.25								851.777		851.7772 245.0503 173.0292 127.0382 407.1025 197.0285 509.1336		49926.2	101819	46331.9	57763.4	50242.6	41930.4	37988.1	67478.7	67878.5	76348.2	91616.7	56294.9
m2529	5.17								853.361		853.3607 605.1890 443.1366 425.1243 234.9894 407.1243 209.1535		581430	412753	26520.9	54740.4	118832	381936	362841	278697	333.411	36745.2	109047	320534
m2538	4.78				Kaempferol O-hexosyl-O-hexosyl-O-malonylhexoside	Flavonoid	C36H42O24	859.214	859.213	-0.581927	859.2134 287.0543 449.1060 611.1709 85.0287	B	708695	618618	452776	2.63444e+06	449378	801896	317738	316151	309506	1.41998e+06	274977	449451
m2544	14.64								861.408		861.4078 829.7773 550.9821 224.4350 256.7894 118.5291		1.03136e+06	2.7567e+06	1.00228e+06	6.31351e+06	3.68696e+06	3.42469e+06	183967	477695	167647	731213	804304	702688
m2545	15								861.408		861.4079 699.3522 425.4916 161.4026 91.9564 303.9922 274.2355		7.68928e+06	1.52707e+07	1.63339e+06	1.52988e+07	7.10177e+06	2.00061e+07	924894	1.92522e+06	284662	1.70597e+06	1.27321e+06	2.33757e+06
m2555	1.41								867.282		867.2817 245.0501 525.1648 724.5301 354.1077 203.0397		9.98103e+06	1.43036e+07	1.65555e+07	1.38636e+07	2.61313e+07	1.57653e+07	2.81768e+06	2.05051e+06	2.31891e+06	1.23948e+06	2.94232e+06	1.54239e+06
m2566	8.85								872.426		872.4263 145.0280 177.0543 117.0334 250.2534 312.2520 372.2726		39068	4186.21	1430.14	1531.4	4888.07	278657	26877	3996.25	23.0084	3984.27	748.433	207719
m2568	16.86								873.485		873.4852 359.1711 616.3243 149.0121 559.4177 278.1450 337.2015		1.69494e+06	2.46815e+06	1.376e+06	1.76347e+06	603174	820930	1.01276e+06	1.29527e+06	1.12926e+06	986318	707753	715117
m2581	7.38								883.647		883.6467 566.4263 548.4153 209.1646 322.2480 435.3321 227.1744		871429	939537	39853.3	31548.5	511156	97950.2	2.25801e+06	2.43658e+06	103638	166734	1.25479e+06	309138
m2584	6.17								887.4		887.4005		87119.9	147391	6927.87	31490.8	315156	40045.7	56533.9	112104	347.272	25489.8	228918	38588.2
m2601	4.9				Kaempferol di O-rhamnosyl-O-hexoside	Flavonoid	C39H50O24	903.277	903.276	-0.110708	903.2764 287.0544 449.1073 85.0288 121.0286 595.1648 71.0498	B	429038	480736	50094.7	158662	100546	324511	274510	380420	26177.8	94755	81819.3	246331
m2602	5.21								903.458		903.4583 95.0495 209.1532 191.1427 133.1010 153.0907 535.5490		451038	670435	498.529	13041.1	109850	237754	355530	382591	377.706	21645.4	44948.9	222035
m2606	8.33								905.679		905.6788 114.0915 96.0812 209.1646 69.0706 322.2485		5.18162e+07	3.79378e+07	4.217e+07	4.06533e+07	5.60061e+07	3.06894e+07	3.79353e+07	2.7131e+07	2.52477e+07	3.65907e+07	4.45137e+07	2.61315e+07
m2612	5.22								911.395		911.3953 636.2638 589.2169 427.1635 721.2621 409.1531		470327	1.14691e+06	484.224	13664.2	406096	145833	185134	357458	388.683	14402.8	130089	68718.2
m2624	4.62				Quercetin di O-rhamnosyl-O-hexoside	Flavonoid	C39H50O25	919.271	919.271	-0.543909	919.2709 303.0493 287.0546 465.1021 611.1566 229.0490 85.0290	B	1.16426e+06	1.23947e+06	303723	1.13402e+06	1.47166e+06	714821	709429	942897	288130	791871	1.21234e+06	540448
m2629	20.63								919.506		919.5065 471.2471 134.9816 337.2730 81.0704 359.2555		11483.3	2898.69	149088	26566.9	527959	7479.3	655.204	260.693	5696.91	534.385	924525	405.747
m2630	16.27								921.612		921.6119 333.1728 315.1620 627.3930 146.9961 351.1837		225929	545.408	6369.64	56410.8	383.568	99706.3	259737	9781.26	17623.4	109274	13272.6	160295
m2631	7.5								923.69		923.6897 114.0914 209.1644 322.2477 168.0114 132.1015		2.80492e+06	2.11389e+06	2.5419e+06	2.20384e+06	2.66467e+06	1.76819e+06	1.8675e+06	1.55501e+06	1.45983e+06	1.89508e+06	2.19392e+06	1.46549e+06
m2632	8.33								925.153		925.1531		485983	379499	342161	187807	258094	182746	614518	453676	419782	488744	667536	326081
m2633	9.35								925.154		925.1542		430041	327580	359167	274742	411719	292561	372844	324184	355281	319955	585209	259163
m2636	8.33								927.661		927.6608 891.6342 754.2653 70.1652 113.1083 287.7489		3.65766e+07	2.48465e+07	2.58417e+07	2.96188e+07	3.24324e+07	2.31138e+07	6.78281e+06	4.93164e+06	5.29895e+06	6.7336e+06	6.97939e+06	5.03456e+06
m2637	9								927.388		927.3875 70.0658 118.0653 146.0599 358.1392 715.3058		1.19879e+06	595172	589982	705661	595621	550202	715211	306998	307433	386607	303416	374027
m2641	1.37								933.128		933.1275 248.8959 94.9299 591.0110 763.4413		1.11423e+06	276789	394910	643287	233822	287802	191076	42598.5	86767.8	140550	93265.3	96988.2
m2645	6.83								935.209		935.2094 377.0170 395.0269 631.0946 649.1021		933443	941630	41825.8	15558	837204	897865	491095	459236	35615.3	40019.1	524073	429683
m2649	22.57								939.621		939.6214		9065.98	6018.03	6017.66	3488.18	11312.4	5585.35	63821.8	175447	466940	314347	438329	375392
m2656	8.33								943.634		943.6339 550.4670 766.9325 301.3621 176.5829		1.90099e+06	1.23514e+06	1.22398e+06	1.32134e+06	1.39539e+06	1.06954e+06	872746	485141	490169	587404	639489	414788
m2657	6.83								944.652		944.6519 492.3156 252.2317 474.3031 276.2323 70.0658		272374	274783	5041.43	444.57	434.079	523972	630466	701116	364.912	362.314	361.03	1.24474e+06
m2677	21.02								959.57		959.5696 681.3442 519.2940 91.9585 220.4228		101522	4.04972e+07	1.12386e+07	111866	2.45595e+07	2.29967e+08	747.531	258.178	513.226	1.42851e-13	17722.8	825.887
m2690	12.22								969.597		969.5966		20148.5	535.121	396.318	438.723	432.739	401.771	26430.2	3.81362e-15	374.129	371.078	369.571	367.34
m2691	13.77								969.597		969.5967		100781	544.091	915.737	4687.22	446.495	1275.1	101973	367.609	764.233	5984.83	97.5906	2161.15
m2706	15.37								983.468		983.4681 535.2695 287.0545 447.2150 433.2039 91.9233		1.2228e+06	1.22741e+06	2.5584e+06	1.37697e+06	2.21831e+06	722685	811781	714024	1.2609e+06	592139	1.92229e+06	644137
m2707	15.75								983.468		983.4681		1.36203e+06	1.26714e+06	781187	681653	964905	1.02962e+06	1.00049e+06	800105	589551	515441	1.07734e+06	747320
m2716	20.68								991.558		991.5585		5.9025e+06	3.01907e+06	6.68681e+06	6.93879e+06	501266	1.49281e+06	818880	789777	1.68338e+06	1.63517e+06	1.2693e+06	406224

## Sheet: Table S2.
Table S2. Quantitative results for flavonoids of BJ7, G14, PS2, HLS, JQ82, and LSDHP leaves.
Putative metabolite name	Class	Peak no.	JQ82-1	LSDHP30-1	G14-1	BJ7-1	PS2-1	HLS13-1	JQ82-2	LSDHP30-2	G14-2	BJ7-2	PS2-2	HLS13-2
Naringenin	Flavanone	m0642	800477	849311	3.54178e+06	9.08578e+06	349170	761536	200166	218829	894130	2.32287e+06	72457.3	237853
Quercetin	Flavonol	m0797-1	3.18835e+07	5.67455e+07	5.49516e+07	6.03408e+07	3.30264e+07	4.53973e+07	4.52248e+06	1.01011e+07	1.55608e+07	1.36457e+07	7.10219e+06	9.01857e+06
Kaempferol 3-O-glucoside	Flavonol	m1423	1.25556e+08	8.70138e+07	1.4044e+07	2.96059e+07	1.05717e+07	1.56465e+08	7.72401e+07	6.75154e+07	1.16318e+07	2.11467e+07	8.54318e+06	1.15257e+08
Quercetin O-hexoside	Flavonol	m1464	1.76442e+08	2.23014e+08	1.04015e+08	2.02689e+08	8.52139e+07	2.48794e+08	9.57932e+07	1.40312e+08	6.86357e+07	1.25931e+08	5.74573e+07	1.65638e+08
Kaempferol derivative	Flavonol	m1579	1.51185e+06	1.18834e+06	2.01948e+06	2.9256e+06	1.65891e+06	2.57986e+06	1.01018e+06	944917	306978	499705	104184	2.06001e+06
Kaempferol O-malonylhexoside	Flavonol	m1728	2.95213e+08	2.79327e+08	6.18096e+07	9.06754e+07	4.50415e+07	4.16026e+08	1.3048e+08	1.36512e+08	2.47776e+07	3.68151e+07	1.57349e+07	2.29203e+08
Quercetin O-malonylhexoside	Flavonol	m1767	2.39833e+08	3.62778e+08	2.31254e+08	3.10844e+08	1.44427e+08	3.66255e+08	1.11107e+08	1.89761e+08	1.38291e+08	1.76322e+08	1.02695e+08	2.06023e+08
Kaempferol O-rhamnosyl-O-hexoside	Flavonol	m1902	3.64222e+06	1.12674e+07	2.65006e+06	5.17157e+06	1.87608e+06	1.10474e+07	3.16736e+06	1.08595e+07	2.31614e+06	4.47326e+06	1.42127e+06	1.16689e+07
Kaempferol O-rhamnosyl-O-hexoside	Flavonol	m1903	6.53595e+07	4.57551e+07	4.68797e+06	6.73999e+06	1.30443e+07	5.34221e+07	4.23744e+07	3.41328e+07	3.35144e+06	4.75765e+06	9.50502e+06	4.26702e+07
Kaempferol di-O-hexoside	Flavonol	m1960	2.03846e+06	1.98291e+06	2.79041e+06	1.43395e+07	7.38417e+06	1.80102e+06	1.43258e+06	1.55234e+06	1.37165e+06	2.92116e+06	1.98244e+06	1.47826e+06
Kaempferol di-O-hexoside	Flavonol	m1962	6.80523e+06	1.95253e+07	3.72275e+07	6.37987e+07	8.58231e+06	1.33057e+07	5.10669e+06	1.5777e+07	2.9446e+07	4.82876e+07	7.38309e+06	1.21532e+07
Quercetin O-rhamnosyl-O-hexoside	Flavonol	m1963	1.6818e+08	1.82283e+08	7.30832e+07	8.48911e+07	1.81888e+08	1.43667e+08	9.72908e+07	1.21026e+08	4.7452e+07	5.8352e+07	1.16355e+08	1.06179e+08
Quercetin di-O-hexoside	Flavonol	m2025	6.97056e+06	4.73923e+06	1.53066e+07	2.66535e+07	1.28705e+07	4.63965e+06	3.978e+06	3.26297e+06	9.96951e+06	1.72671e+07	9.09293e+06	3.37549e+06
Kaempferol O-rhamnosyl-O-malonylhexoside	Flavonol	m2207	4.59309e+06	1.08901e+07	5.45832e+06	8.0136e+06	1.46538e+06	9.47435e+06	2.55376e+06	6.94293e+06	3.61148e+06	5.22152e+06	841179	6.41982e+06
Kaempferol O-hexosyl-O-malonylhexoside	Flavonol	m2251	1.81732e+07	1.39241e+07	6.23017e+06	1.13412e+07	1.9864e+07	3.49149e+07	1.06344e+07	8.59334e+06	4.38078e+06	8.37926e+06	1.26917e+07	2.41845e+07
Kaempferol O-hexosyl-O-malonylhexoside	Flavonol	m2252	4.92687e+06	2.56561e+06	3.59794e+06	7.56353e+06	1.16654e+07	6.86754e+06	1.9697e+06	1.57461e+06	1.17299e+06	5.12002e+06	4.52791e+06	4.84296e+06
Quercetin O-rhamnosyl-O-malonylhexoside	Flavonol	m2253	5.19034e+06	2.26676e+07	1.00377e+08	1.25738e+08	1.71007e+07	1.32535e+07	2.29622e+06	1.08114e+07	5.08323e+07	6.52654e+07	7.90909e+06	6.86994e+06
Quercetin O-hexosyl-O-malonylhexoside	Flavonol	m2283	1.66118e+07	2.39352e+07	2.97542e+07	4.24705e+07	4.14421e+07	2.95916e+07	8.46805e+06	1.4793e+07	1.63932e+07	2.58131e+07	2.85622e+07	1.92862e+07
Quercetin O-hexosyl-O-malonylhexoside	Flavonol	m2284	3.13796e+06	2.16415e+06	3.00091e+06	4.59081e+06	6.65569e+06	2.39199e+06	1.59329e+06	1.24633e+06	1.86574e+06	2.90758e+06	4.40626e+06	1.4417e+06
Kaempferol O-rhamnosyl-O-rhamnosyl-O-hexoside	Flavonol	m2334	5.66979e+06	1.34124e+07	2.51613e+06	2.10301e+06	1.42756e+06	8.8178e+06	3.62995e+06	8.75686e+06	1.44054e+06	1.29479e+06	976445	6.46566e+06
Kaempferol O-rhamnosyl-O-hexosyl-O-hexoside	Flavonol	m2367	6.91536e+06	2.69875e+06	630370	1.57014e+06	4.01012e+06	3.58838e+06	4.60501e+06	1.92139e+06	412118	1.20691e+06	2.82088e+06	2.84796e+06
Quercetin O-rhamnosyl-O-rhamnosyl-O-hexoside	Flavonol	m2368	1.04427e+07	2.88989e+07	3.62315e+07	3.64038e+07	1.25221e+07	1.05634e+07	6.02066e+06	1.82663e+07	2.27405e+07	2.35897e+07	8.65668e+06	7.15546e+06
Quercetin O-rhamnosyl-O-rhamnosyl-O-hexoside	Flavonol	m2369	625087	1.72699e+06	1.63387e+06	1.79337e+06	1.36133e+06	1.04716e+06	506483	1.19584e+06	1.02485e+06	1.20827e+06	1.0084e+06	819518
Quercetin O-rhamnosyl-O-hexosyl-O-hexoside	Flavonol	m2392	1.37329e+07	1.00237e+07	1.84045e+06	3.78573e+06	1.3813e+07	8.11246e+06	9.07102e+06	7.11913e+06	928717	2.42677e+06	8.76023e+06	6.26519e+06
Quercetin O-rhamnosyl-O-hexosyl-O-hexoside	Flavonol	m2393	1.22118e+07	5.21038e+06	1.22044e+07	1.60633e+07	1.45197e+07	4.26766e+06	7.11056e+06	3.51853e+06	8.49944e+06	1.12712e+07	9.87539e+06	2.91177e+06
Kaempferol O-malonylhexoside-O-malonylhexoside	Flavonol	m2410	372670	211646	74629.4	117080	156115	390587	122372	90922.5	32214.5	56079.2	61242.6	174735
Quercetin O-hexosyl-O-hexosyl-O-hexoside	Flavonol	m2420	1.03745e+06	1.07633e+06	181875	521494	236120	918424	689417	775836	163284	459659	231299	680243
Kaempferol O-hexosyl-O-hexosyl-O-malonylhexoside	Flavonol	m2538	708695	618618	452776	2.63444e+06	449378	801896	317738	316151	309506	1.41998e+06	274977	449451
Kaempferol di O-rhamnosyl-O-hexoside	Flavonol	m2601	429038	480736	50094.7	158662	100546	324511	274510	380420	26177.8	94755	81819.3	246331
Quercetin di O-rhamnosyl-O-hexoside	Flavonol	m2624	1.16426e+06	1.23947e+06	303723	1.13402e+06	1.47166e+06	714821	709429	942897	288130	791871	1.21234e+06	540448
Apigenin	Flavone	m0627	858596	2.29561e+06	3.233e+08	1.04757e+09	4.91525e+08	504020	309618	1.07787e+06	9.0366e+07	2.90168e+08	1.10987e+08	264560
Luteolin	Flavone	m0709	680705	3.84526e+06	4.53467e+08	1.50386e+09	4.38375e+08	1.07353e+06	91723.7	1.38497e+06	1.10219e+08	3.73251e+08	8.34302e+07	390675
Chrysoeriol	Flavone	m0783	83801.5	147385	7.3002e+06	8.80458e+06	6.1701e+06	116110	10952.8	57004.1	2.75231e+06	2.0294e+06	5.02053e+06	36592.1
Apigenin 7-O-glucoside	Flavone	m1348	139986	226589	2.73475e+08	4.15124e+08	1.00092e+09	353034	66142.9	162291	1.66248e+08	2.46623e+08	5.60546e+08	288987
Luteolin O-hexoside	Flavone	m1421	78616.4	370832	5.0912e+08	7.24462e+08	1.02803e+09	209881	51416.6	359439	2.79032e+08	4.28348e+08	5.82315e+08	316466
Chrysoeriol O-hexoside	Flavone	m1452	1403.08	2709.99	1.8952e+06	5.78477e+06	6.27781e+06	18788.9	685.521	3353.21	1.18161e+06	3.28919e+06	3.75413e+06	20746.3
Apigenin O-malonylhexoside	Flavone	m1684	124403	454975	2.86355e+08	3.90077e+08	6.36222e+08	587676	62743.2	260750	1.43414e+08	1.87944e+08	3.01885e+08	365603
Luteolin O-malonylhexoside	Flavone	m1728-1	89797.3	42891.2	3.03978e+08	3.68635e+08	4.15794e+08	5141.19	523.36	446.585	1.29238e+08	1.53849e+08	1.73563e+08	405.371
Apigenin O-pentosyl-O-hexoside	Flavone	m1801	946.9	6695.2	3.29106e+06	4.67936e+06	3.30747e+07	22912.3	1580.35	9737.45	1.89117e+06	2.65681e+06	1.76283e+07	10822.3
Luteolin O-pentosyl-O-hexoside	Flavone	m1852-1	22879.1	11556.8	3.1374e+06	3.73095e+06	9.86696e+06	62945.2	30050.6	26012.1	1.28301e+06	1.58143e+06	5.29604e+06	54061.1
Apigenin di-O-hexoside	Flavone	m1900	100976	101850	3.05635e+06	7.97911e+06	2.0189e+07	321754	85668.6	108882	4.88414e+06	7.32994e+06	1.22362e+07	247587
Apigenin derivative	Flavone	m1905	5269	2357.7	1.71855e+07	1.75446e+07	3.85327e+07	388.842	164.744	2641.49	8.66403e+06	8.92116e+06	1.82842e+07	1691.82
Luteolin derivative	Flavone	m1961	142.525	299.598	1.5414e+07	1.88526e+07	1.11097e+07	853.872	2617.98	372.254	7.12914e+06	8.33301e+06	4.49823e+06	220.031
Apigenin O-hexosyl-O-malonylhexoside	Flavone	m2205	5262.82	12203.8	8.76582e+06	1.7148e+07	5.60978e+07	58964.2	99424.1	15851.8	4.29451e+06	8.49761e+06	2.55944e+07	32412.2

## Sheet: HLS-vs-BJ7.filter
Table S3. Differential metabolites between HLS and BJ7.
ID	HLS-1	HLS-2	BJ7-1	BJ7-2	control_mean	case_mean	log2_FC(case_mean/control_mean)	Pvalue	fdr	vip
m0094	23.55	24.06	21.99	21.47	23.805	21.73	-0.131576	0.0294488	0.205702	1.09303
m0137	25.95	25.59	29.03	27.96	25.77	28.495	0.145016	0.0403308	0.238922	1.22751
m0206	23.44	23.44	27.05	26.12	23.44	26.585	0.18164	0.021169	0.16751	1.33336
m0229	20.61	20.54	17.32	16.36	20.575	16.84	-0.289	0.0162013	0.144423	1.47392
m0230	20.88	20.43	16.92	15.11	20.655	16.015	-0.367067	0.0380997	0.233081	1.62815
m0248	25.59	24.7	30.38	29.1	25.145	29.74	0.242133	0.0275927	0.196584	1.60918
m0281	25.57	24.84	20.03	17.37	25.205	18.7	-0.430672	0.0421311	0.248017	1.92431
m0330	21.82	21.66	24.84	24.3	21.74	24.57	0.176546	0.00975681	0.121765	1.27557
m0358	26.52	25.59	21.39	18.82	26.055	20.105	-0.374006	0.0489114	0.2621	1.8342
m0362	26.1	24.64	20.72	19.38	25.37	20.05	-0.339521	0.032983	0.21682	1.74071
m0499	20.81	20.3	22.41	22.42	20.555	22.415	0.124975	0.0182885	0.159597	1.03556
m0509	26.73	25.16	17.78	16.15	25.945	16.965	-0.612895	0.0155101	0.142431	2.28006
m0517	15.46	15.31	12.03	10.58	15.385	11.305	-0.444563	0.030463	0.209657	1.5323
m0550	25.11	23.47	20.22	18.79	24.29	19.505	-0.316518	0.0480034	0.260289	1.63886
m0627	18.94	18.01	29.96	28.11	18.475	29.035	0.652219	0.00947543	0.121493	2.46573
m0709	20.03	18.58	30.49	28.48	19.305	29.485	0.611007	0.0144968	0.141263	2.41458
m0710	14.99	13.45	21.88	19.53	14.22	20.705	0.542058	0.0438626	0.250764	1.89278
m0726	22.28	21.82	19.42	19.31	22.05	19.365	-0.187327	0.00766831	0.11326	1.24798
m0783	16.83	15.16	23.07	20.95	15.995	22.01	0.460538	0.0468203	0.257787	1.82099
m0860	20.79	19.13	8.81	8.61	19.96	8.71	-1.19637	0.00547685	0.105823	2.55651
m0861	23.55	22.27	8.82	8.6	22.91	8.71	-1.39523	0.00208481	0.0886993	2.87811
m0925	23.98	23.24	18.81	17.7	23.61	18.255	-0.371106	0.0151636	0.142431	1.76244
m0990	25.46	23.77	15.36	12.89	24.615	14.125	-0.801287	0.0197486	0.162146	2.46208
m1001	23.35	23.15	12.77	8.68	23.25	10.725	-1.11625	0.0256964	0.189385	2.69007
m1002	24.93	24.66	16.08	15.05	24.795	15.565	-0.671744	0.00331064	0.101174	2.32475
m1079	27.73	26.19	19.7	17.79	26.96	18.745	-0.524315	0.0215805	0.168328	2.17623
m1089	24.55	22.49	18.68	17.05	23.52	17.865	-0.396752	0.049939	0.265585	1.77915
m1154	22.38	22.04	11.7	8.69	22.21	10.195	-1.12335	0.0155213	0.142431	2.64394
m1174	17.92	17.31	20.26	19.47	17.615	19.865	0.173424	0.0458389	0.256918	1.11429
m1233	19.31	19.41	21.76	21.15	19.36	21.455	0.148235	0.0210788	0.16751	1.08805
m1292	21.75	21.54	19.32	18.88	21.645	19.1	-0.180461	0.00905037	0.120832	1.21835
m1348	18.43	18.14	28.63	27.88	18.285	28.255	0.627846	0.00162229	0.0852756	2.40951
m1351	19.81	19.22	23.68	23.02	19.515	23.35	0.258839	0.0130613	0.137363	1.48401
m1356	11.82	12.07	16.35	16.19	11.945	16.27	0.445807	0.00117538	0.0852756	1.58768
m1371	14.16	13.81	11.53	11.39	13.985	11.46	-0.287273	0.00552586	0.105823	1.21218
m1377	22.28	21.7	19.38	18.69	21.99	19.035	-0.208193	0.0224806	0.171072	1.30455
m1401	16.89	17.16	11.28	8.81	17.025	10.045	-0.761177	0.0302497	0.209657	2.00541
m1415	22.01	22.09	19.53	19.21	22.05	19.37	-0.186955	0.00376566	0.103666	1.25313
m1421	17.68	18.27	29.43	28.67	17.975	29.05	0.692546	0.00188146	0.0852756	2.53809
m1423	27.22	26.78	24.82	24.33	27	24.575	-0.135768	0.0179429	0.158439	1.18385
m1444	23.15	22.41	18.53	17.92	22.78	18.225	-0.321849	0.0109009	0.127965	1.62616
m1447	20	19.63	13.26	12.87	19.815	13.065	-0.600886	0.00158197	0.0852756	1.98713
m1448	22.74	22.7	8.77	10.04	22.72	9.405	-1.27246	0.0022689	0.0923344	2.7818
m1452	14.2	14.34	22.46	21.65	14.27	22.055	0.62812	0.00277566	0.0982406	2.12592
m1468	21.07	20.34	17.15	15.32	20.705	16.235	-0.350872	0.0452945	0.255396	1.59198
m1477	16.44	13.4	22.19	21.55	14.92	21.87	0.551706	0.0464957	0.257787	1.97093
m1492	21.28	21.32	17.87	18.25	21.3	18.06	-0.238056	0.00345896	0.101174	1.37092
m1497	22.04	21.49	18.53	18.49	21.765	18.51	-0.233705	0.00709922	0.110748	1.37365
m1498	21.35	20.26	14.1	14.91	20.805	14.505	-0.52038	0.0114177	0.131938	1.90107
m1509	25.16	25.37	8.82	12.11	25.265	10.465	-1.27157	0.0121782	0.132283	2.91062
m1514	19.59	19.23	16.93	16.45	19.41	16.69	-0.217816	0.0119472	0.132283	1.25736
m1518	21.1	20.54	18.93	18.13	20.82	18.53	-0.168107	0.0425782	0.248912	1.13898
m1532	19.5	18.39	23.34	22.28	18.945	22.81	0.267849	0.037236	0.229572	1.46959
m1556	21.55	21.04	18.21	17.6	21.295	17.905	-0.250152	0.0134756	0.13764	1.40254
m1587	19.79	19.43	21.61	21.4	19.61	21.505	0.133083	0.0118776	0.132283	1.04545
m1595	19.42	19.45	12.75	11.08	19.435	11.915	-0.705878	0.0121097	0.132283	2.09452
m1608	15.97	15.9	19.8	18.85	15.935	19.325	0.278269	0.0191738	0.160608	1.3864
m1618	14.74	15.23	16.88	17.15	14.985	17.015	0.183288	0.0184643	0.159597	1.08082
m1621	19.11	18.9	16.95	16.68	19.005	16.815	-0.17663	0.00604347	0.106434	1.1306
m1626	20.41	20.45	18.26	17.91	20.43	18.085	-0.175896	0.00559461	0.105823	1.17176
m1631	18.13	17.7	20.41	19.74	17.915	20.075	0.164232	0.0323237	0.216085	1.09989
m1634	20.7	20.68	14.49	15.01	20.69	14.75	-0.488219	0.00191323	0.0852756	1.85865
m1635	20.05	20.12	16.18	16.18	20.085	16.18	-0.311907	8.03233e-05	0.0375913	1.51145
m1636	22.99	22.83	14.16	14.73	22.91	14.445	-0.665407	0.00122061	0.0852756	2.22029
m1637	23.29	23.14	13.15	14.41	23.215	13.78	-0.752481	0.00449134	0.105823	2.33693
m1643	22.21	22.21	15.88	14.9	22.21	15.39	-0.529216	0.00512243	0.105823	1.99829
m1645	22.44	23.32	15.1	15.66	22.88	15.38	-0.573032	0.00480076	0.105823	2.08782
m1646	20.49	20.8	12.44	13.23	20.645	12.835	-0.685709	0.00293882	0.0982406	2.13015
m1674	20.56	20.2	24.2	24.02	20.38	24.11	0.242478	0.00289832	0.0982406	1.4744
m1675	19.26	18.32	21.8	21.59	18.79	21.695	0.207398	0.026399	0.191546	1.28712
m1684	19.16	18.48	28.54	27.49	18.82	28.015	0.573933	0.00459538	0.105823	2.30931
m1693	15.96	16.46	19.62	19.33	16.21	19.475	0.264739	0.0077443	0.11326	1.37248
m1694	19.49	19.52	21.32	21.52	19.505	21.42	0.135114	0.0027766	0.0982406	1.05913
m1708	19.78	19.68	22.23	22.06	19.73	22.145	0.16659	0.0016633	0.0852756	1.18608
m1720	22.52	22.83	20.3	20.5	22.675	20.4	-0.152533	0.00650996	0.110748	1.14872
m1721	21.12	21.17	11.48	12.16	21.145	11.82	-0.839087	0.00133393	0.0852756	2.33033
m1722	23.31	23.2	16.18	15.03	23.255	15.605	-0.575533	0.00565293	0.105823	2.11592
m1728-1	12.33	8.66	28.46	27.2	10.495	27.83	1.40694	0.0122956	0.132283	3.16438
m1758	21.7	20.93	16.96	16.61	21.315	16.785	-0.344697	0.00860319	0.120188	1.62152
m1759	23.93	23.97	14.95	10.27	23.95	12.61	-0.925457	0.0400428	0.238922	2.54574
m1761	19.67	19.31	12.83	12.47	19.49	12.65	-0.623597	0.00138217	0.0852756	2.00034
m1762	21.95	21.68	13.41	11.09	21.815	12.25	-0.832539	0.0145817	0.141263	2.35975
m1785	22.14	21.83	20.04	19.51	21.985	19.775	-0.152842	0.0187561	0.159597	1.13092
m1800	22.45	22.16	11.78	13.61	22.305	12.695	-0.813107	0.00916567	0.120832	2.34985
m1801	14.48	13.4	22.16	21.34	13.94	21.75	0.641785	0.0074524	0.112507	2.12662
m1835	21.09	20.53	17.6	16.5	20.81	17.05	-0.287505	0.0259002	0.189395	1.47132
m1837	16.99	16.9	13.41	13.31	16.945	13.36	-0.34294	0.000351893	0.0658744	1.44843
m1846	19.64	19.46	12.5	13.58	19.55	13.04	-0.584225	0.00699757	0.110748	1.93723
m1851	20.76	20.19	18.09	17.47	20.475	17.78	-0.203608	0.0235555	0.176384	1.24493
m1852	23.53	23.54	16.65	14.68	23.535	15.665	-0.587263	0.0153064	0.142431	2.14048
m1852-1	15.94	15.72	21.83	20.59	15.83	21.21	0.422083	0.0134235	0.13764	1.75379
m1854	14.79	14.92	17.56	17.64	14.855	17.6	0.244627	0.000772161	0.0852756	1.267
m1856	19.17	18.79	17.01	16.01	18.98	16.51	-0.20114	0.0438344	0.250764	1.18427
m1862	20.25	19.82	21.79	22.13	20.035	21.96	0.132356	0.0196768	0.162146	1.05624
m1899	19.68	19.62	8.97	12.51	19.65	10.74	-0.871535	0.0372809	0.229572	2.22075
m1900	18.3	17.92	22.93	22.81	18.11	22.87	0.33667	0.00174758	0.0852756	1.66716
m1903	25.67	25.35	22.68	22.18	25.51	22.43	-0.185633	0.00915958	0.120832	1.33973
m1904	24.55	24.56	17.3	16.32	24.555	16.81	-0.546697	0.0039792	0.104562	2.12996
m1905	8.6	10.72	24.06	23.09	9.66	23.575	1.28716	0.00694472	0.110748	2.83571
m1943	16.08	15.99	19.42	18.99	16.035	19.205	0.260258	0.00476721	0.105823	1.35475
m1961	9.74	7.78	24.17	22.99	8.76	23.58	1.42856	0.00590496	0.106289	2.93322
m1962	23.67	23.53	25.93	25.53	23.6	25.73	0.124665	0.00975209	0.121765	1.10677
m1969	17	17.08	10.14	10.43	17.04	10.285	-0.728384	0.000495467	0.0772929	1.98558
m1971	15.63	15.74	19.31	19.24	15.685	19.275	0.297345	0.000329599	0.0658744	1.44793
m1987	18.13	18.61	22.04	22.47	18.37	22.255	0.276778	0.00680874	0.110748	1.50457
m1994	21.81	20.77	25.26	24.8	21.29	25.03	0.233482	0.0223417	0.171072	1.46142
m2025	22.15	21.69	24.67	24.04	21.92	24.355	0.15197	0.0247098	0.183559	1.17361
m2068	19.6	19.68	8.62	8.68	19.64	8.65	-1.18302	2.06981e-05	0.0193735	2.5352
m2071	17.69	17.79	15.61	15.27	17.74	15.44	-0.200333	0.0058834	0.106289	1.16047
m2075	16.33	16.16	19.11	18.89	16.245	19	0.226004	0.00253642	0.0982406	1.26619
m2076	16.02	15.96	19.2	19.02	15.99	19.11	0.257158	0.000923276	0.0852756	1.34879
m2104	23.35	22.71	16.62	17.01	23.03	16.815	-0.453766	0.00361578	0.102557	1.89925
m2105	17.66	18.19	22.08	21.61	17.925	21.845	0.28533	0.00806528	0.11438	1.5028
m2107	20.5	20.51	22.23	22.27	20.505	22.25	0.11783	0.000139543	0.0435373	1.01067
m2112	20.75	20.74	8.59	10.2	20.745	9.395	-1.1428	0.00499292	0.105823	2.56231
m2113	22.87	22.85	12.7	13.5	22.86	13.1	-0.803259	0.00167648	0.0852756	2.38307
m2116	22.01	22.03	9.99	5.06	22.02	7.525	-1.54905	0.0277234	0.196584	2.89207
m2160	17.25	16.98	14.67	13.28	17.115	13.975	-0.292413	0.0472636	0.258706	1.33457
m2181	18.7	18.2	14.46	15.38	18.45	14.92	-0.306373	0.0212966	0.16751	1.41219
m2205	15.85	14.98	24.03	23.02	15.415	23.525	0.60986	0.00668671	0.110748	2.16653
m2206	21	21.21	18.96	18.56	21.105	18.76	-0.169925	0.00915174	0.120832	1.17078
m2213	17.55	18.01	20.32	19.79	17.78	20.055	0.173707	0.0229728	0.173408	1.13292
m2250	15.26	16.02	11.31	9.29	15.64	10.3	-0.602596	0.0384947	0.233968	1.74875
m2334	23.07	22.62	21	20.3	22.845	20.65	-0.145737	0.0341052	0.219118	1.11961
m2336	14.96	15.46	12.35	11.79	15.21	12.07	-0.333594	0.0139914	0.139421	1.35235
m2348	19.35	18.53	14.91	14.14	18.94	14.525	-0.382898	0.0158436	0.143977	1.59809
m2353	16.63	16.65	14.17	14.53	16.64	14.35	-0.213605	0.00614042	0.106434	1.14997
m2393	22.03	21.47	23.94	23.43	21.75	23.685	0.122958	0.0362364	0.229049	1.04063
m2414	19.52	19.25	11.61	14.37	19.385	12.99	-0.577539	0.0439373	0.250764	1.87303
m2439	16.35	16.12	11.77	12.85	16.235	12.31	-0.399277	0.0192181	0.160608	1.49109
m2460	14.87	14.36	11.72	12.32	14.615	12.02	-0.282013	0.0222555	0.171072	1.21051
m2473	18.5	18.62	14.76	13.91	18.56	14.335	-0.372655	0.0101633	0.125169	1.57107
m2474	20.25	20.04	15.73	15.91	20.145	15.82	-0.348672	0.00102085	0.0852756	1.58775
m2494	22.69	22.34	14.45	10.81	22.515	12.63	-0.834032	0.0325513	0.216085	2.38318
m2511	14.12	13.49	16.54	16.88	13.805	16.71	0.275521	0.0148452	0.141787	1.29902
m2529	18.54	18.29	15.74	15.17	18.415	15.455	-0.252808	0.0108739	0.127965	1.31326
m2566	18.09	17.66	10.58	11.96	17.875	11.27	-0.665456	0.011762	0.132283	1.94431
m2602	17.86	17.76	13.67	14.4	17.81	14.035	-0.343658	0.0093902	0.121493	1.47255
m2612	17.15	16.07	13.74	13.81	16.61	13.775	-0.27	0.0345562	0.220031	1.26124
m2645	19.78	18.71	13.93	15.29	19.245	14.61	-0.397527	0.0331252	0.21682	1.60624
m2657	19	20.25	8.8	8.5	19.625	8.65	-1.18192	0.00341228	0.101174	2.53283

## Sheet: HLS-vs-G14.filter
Table S4. Differential metabolites between HLS and G14.
ID	HLS-1	HLS-2	G14-1	G14-2	control_mean	case_mean	log2_FC(case_mean/control_mean)	Pvalue	fdr	vip
m0137	25.95	25.59	29.21	28.5	25.77	28.855	0.163129	0.0162417	0.12242	1.21486
m0200	21.49	20.68	24.19	23.29	21.085	23.74	0.171103	0.0482633	0.212087	1.11141
m0206	23.44	23.44	19.11	17.03	23.44	18.07	-0.375376	0.0355211	0.173082	1.60043
m0229	20.61	20.54	16.75	14.54	20.575	15.645	-0.395191	0.0467871	0.208884	1.52564
m0230	20.88	20.43	16.73	17.36	20.655	17.045	-0.277142	0.0113039	0.112887	1.31105
m0235	21.6	20.92	17.55	16.64	21.26	17.095	-0.314567	0.0180948	0.12242	1.41218
m0248	25.59	24.7	29	27.87	25.145	28.435	0.177396	0.0446133	0.202709	1.23843
m0279	25.65	24.19	20.6	19.66	24.92	20.13	-0.307957	0.0313185	0.160065	1.4984
m0358	26.52	25.59	20.63	18.63	26.055	19.63	-0.4085	0.0282211	0.150886	1.74863
m0362	26.1	24.64	19.76	19.45	25.37	19.605	-0.371902	0.0163473	0.12242	1.65426
m0383	22.88	21.86	26.74	25.4	22.37	26.07	0.220825	0.0480849	0.212087	1.31066
m0385	22.34	21.86	19.17	17.84	22.1	18.505	-0.256131	0.036566	0.174621	1.30413
m0391	23.15	21.99	16.92	15.64	22.57	16.28	-0.471306	0.0183384	0.12242	1.73385
m0509	26.73	25.16	16.4	14.36	25.945	15.38	-0.754401	0.0145193	0.121976	2.253
m0510	18.03	17.01	11.78	8.54	17.52	10.16	-0.786102	0.0493415	0.21359	1.85572
m0517	15.46	15.31	11.98	11.35	15.385	11.665	-0.399338	0.00749171	0.09476	1.34461
m0544	25.49	23.69	19.22	16.98	24.59	18.1	-0.442082	0.0456801	0.206553	1.73706
m0550	25.11	23.47	18.9	19.38	24.29	19.14	-0.343772	0.0264372	0.146421	1.54882
m0592	18.77	17.96	14.46	12.49	18.365	13.475	-0.446674	0.0443056	0.202293	1.51459
m0627	18.94	18.01	28.27	26.43	18.475	27.35	0.565966	0.013224	0.119892	2.06397
m0709	20.03	18.58	28.76	26.72	19.305	27.74	0.522993	0.0213094	0.132338	2.00591
m0710	14.99	13.45	24.14	21.98	14.22	23.06	0.697471	0.0217803	0.133244	2.05303
m0726	22.28	21.82	19.23	18.38	22.05	18.805	-0.229662	0.0214656	0.132338	1.24599
m0783	16.83	15.16	22.8	21.39	15.995	22.095	0.466099	0.030628	0.158437	1.70223
m0860	20.79	19.13	11.8	8.6	19.96	10.2	-0.968543	0.0324552	0.16073	2.14982
m0861	23.55	22.27	8.84	8.6	22.91	8.72	-1.39358	0.00209909	0.0595379	2.62275
m0886	24.3	23.36	20.59	20.64	23.83	20.615	-0.209084	0.0207666	0.13136	1.22984
m0925	23.98	23.24	19.86	18.58	23.61	19.22	-0.29679	0.0272052	0.148893	1.44482
m0938	24.19	22.84	14.62	12.16	23.515	13.39	-0.812425	0.0186662	0.123039	2.20376
m0969	22.59	22.47	17.16	16.28	22.53	16.72	-0.430272	0.00579121	0.088739	1.6821
m0990	25.46	23.77	15.06	11.19	24.615	13.125	-0.90722	0.0321498	0.160065	2.33464
m1001	23.35	23.15	9.24	8.68	23.25	8.96	-1.37566	0.000432619	0.0269954	2.64015
m1002	24.93	24.66	11.88	11.65	24.795	11.765	-1.07555	0.000185187	0.0201063	2.51997
m1079	27.73	26.19	20.09	18.28	26.96	19.185	-0.490842	0.022569	0.135414	1.92392
m1089	24.55	22.49	18.07	17.57	23.52	17.82	-0.400391	0.0328809	0.161134	1.62772
m1091	26.29	23.96	13.22	9.92	25.125	11.57	-1.11873	0.0214908	0.132338	2.54382
m1115	16.8	14.61	8.87	8.58	15.705	8.725	-0.847997	0.0241388	0.141885	1.80994
m1154	22.38	22.04	12.46	8.7	22.21	10.58	-1.06987	0.0253473	0.143685	2.36323
m1174	17.92	17.31	12.4	10.26	17.615	11.33	-0.636657	0.0299387	0.156551	1.73087
m1233	19.31	19.41	16.17	16.06	19.36	16.115	-0.264675	0.000524278	0.0288661	1.25931
m1270	14.33	14.26	11.65	11.39	14.295	11.52	-0.31137	0.00234543	0.0637097	1.16316
m1288	20.24	19.92	17.58	17.32	20.08	17.45	-0.202532	0.00608831	0.0890416	1.12769
m1292	21.75	21.54	18.05	17.53	21.645	17.79	-0.282967	0.00524906	0.0861952	1.36901
m1313	22.24	21.89	20.09	19.68	22.065	19.885	-0.150079	0.0149452	0.121976	1.02281
m1314	23.19	22.43	20.75	20.28	22.81	20.515	-0.152987	0.0358738	0.173082	1.03423
m1316	23.49	23.11	21.16	20.77	23.3	20.965	-0.152347	0.0133243	0.119892	1.05895
m1346	15.51	15.65	17.84	17.58	15.58	17.71	0.184869	0.00477069	0.0855463	1.01281
m1348	18.43	18.14	28.03	27.31	18.285	27.67	0.597662	0.00170575	0.0550547	2.13604
m1351	19.81	19.22	23.8	23.13	19.515	23.465	0.265927	0.0125309	0.118997	1.37988
m1371	14.16	13.81	8.52	9.67	13.985	9.095	-0.620735	0.0147735	0.121976	1.52348
m1388	18.2	17.38	13	14	17.79	13.5	-0.398107	0.0219718	0.133543	1.41762
m1391	19.04	18.62	13.92	13.87	18.83	13.895	-0.438467	0.00183139	0.0552963	1.54692
m1400	20.32	19.65	16.89	15.98	19.985	16.435	-0.282146	0.0244086	0.141903	1.29965
m1401	16.89	17.16	11.23	8.83	17.025	10.03	-0.763333	0.0285329	0.150886	1.83344
m1415	22.01	22.09	19.29	19.31	22.05	19.3	-0.192178	0.000224718	0.0201063	1.15854
m1417	19.91	19.72	15.25	14.79	19.815	15.02	-0.399708	0.00268249	0.0678598	1.52825
m1421	17.68	18.27	28.92	28.06	17.975	28.49	0.664464	0.00245037	0.0637097	2.25513
m1423	27.22	26.78	23.74	23.47	27	23.605	-0.193867	0.00573076	0.088739	1.28078
m1437	24.2	23.42	19.28	18.43	23.81	18.855	-0.33662	0.0132824	0.119892	1.54296
m1444	23.15	22.41	18.92	18.65	22.78	18.785	-0.278187	0.00958015	0.103069	1.38447
m1447	20	19.63	14.58	11.87	19.815	13.225	-0.583325	0.0404692	0.189396	1.76674
m1448	22.74	22.7	12.48	11.75	22.72	12.115	-0.907168	0.00118602	0.0426968	2.27534
m1452	14.2	14.34	20.85	20.17	14.27	20.51	0.523342	0.0030804	0.0716386	1.73725
m1492	21.28	21.32	16.81	16.8	21.3	16.805	-0.341963	2.10337e-05	0.00522601	1.48087
m1497	22.04	21.49	18.49	18.5	21.765	18.495	-0.234875	0.00700058	0.0910546	1.2531
m1498	21.35	20.26	13.84	14.54	20.805	14.19	-0.552056	0.00945163	0.102869	1.77687
m1509	25.16	25.37	8.88	12.53	25.265	10.705	-1.23886	0.0153998	0.12242	2.63279
m1514	19.59	19.23	16.55	16.17	19.41	16.36	-0.246627	0.00728326	0.0933854	1.21435
m1518	21.1	20.54	16.7	15.92	20.82	16.31	-0.352213	0.0111432	0.112887	1.47488
m1523	19.93	19.55	15.77	14.68	19.74	15.225	-0.37468	0.0159515	0.12242	1.47537
m1556	21.55	21.04	18.36	17.63	21.295	17.995	-0.242919	0.0177223	0.12242	1.25758
m1576	18.25	19.33	14.66	12.49	18.79	13.575	-0.469013	0.049993	0.214649	1.57394
m1586	22.19	20.19	15.89	13.95	21.19	14.92	-0.506136	0.0459914	0.206961	1.70424
m1608	15.97	15.9	20.04	19.16	15.935	19.6	0.298655	0.0141962	0.121976	1.32212
m1614	21.15	20.42	11.26	8.69	20.785	9.975	-1.05915	0.0149294	0.121976	2.28485
m1619	16.54	14.72	10.01	10.65	15.63	10.33	-0.597478	0.0315656	0.160065	1.56531
m1621	19.11	18.9	16.84	16.14	19.005	16.49	-0.204788	0.0204642	0.131195	1.09937
m1626	20.41	20.45	17.13	16.2	20.43	16.665	-0.293868	0.0149403	0.121976	1.35121
m1634	20.7	20.68	10.07	11.6	20.69	10.835	-0.933234	0.00597282	0.088739	2.1793
m1635	20.05	20.12	12.82	13.18	20.085	13	-0.627607	0.000669185	0.0315448	1.85682
m1636	22.99	22.83	11.94	12.57	22.91	12.255	-0.902607	0.000929082	0.0370136	2.27505
m1637	23.29	23.14	11.99	12.01	23.215	12	-0.952023	4.55142e-05	0.00852027	2.33764
m1643	22.21	22.21	11.58	11.68	22.21	11.63	-0.933358	2.23334e-05	0.00522601	2.27094
m1645	22.44	23.32	15.24	15.17	22.88	15.205	-0.589541	0.00329109	0.0716386	1.93709
m1646	20.49	20.8	12.46	14.35	20.645	13.405	-0.623021	0.017049	0.12242	1.85592
m1682	20.13	20.34	26.95	26.02	20.235	26.485	0.388323	0.00576732	0.088739	1.73456
m1683	23.44	23.37	26.87	26.85	23.405	26.86	0.198643	0.000110981	0.0148397	1.29841
m1684	19.16	18.48	28.09	27.1	18.82	27.595	0.55214	0.00465076	0.0855463	2.06339
m1685	20.14	20.32	26	25.28	20.23	25.64	0.3419	0.00467184	0.0855463	1.61516
m1686	23.14	23.13	26.12	26.13	23.135	26.125	0.175354	5.59273e-06	0.00522601	1.20765
m1693	15.96	16.46	22.42	21.89	16.21	22.155	0.450748	0.00373432	0.0758539	1.6932
m1694	19.49	19.52	22.56	22.85	19.505	22.705	0.219166	0.00206876	0.0595379	1.24965
m1708	19.78	19.68	14.56	14.72	19.73	14.64	-0.430475	0.000343345	0.0229551	1.57351
m1720	22.52	22.83	19.13	19.43	22.675	19.28	-0.233997	0.00401224	0.0782387	1.28486
m1721	21.12	21.17	12.54	8.7	21.145	10.62	-0.993533	0.0317091	0.160065	2.24434
m1722	23.31	23.2	16.66	15.65	23.255	16.155	-0.52556	0.00508005	0.0855463	1.86007
m1728-1	12.33	8.66	28.18	26.95	10.495	27.565	1.39314	0.0126113	0.118997	2.87809
m1758	21.7	20.93	17.08	16.9	21.315	16.99	-0.327183	0.00825379	0.0988791	1.44105
m1759	23.93	23.97	18.68	18.34	23.95	18.51	-0.371721	0.000988611	0.0370136	1.63005
m1761	19.67	19.31	15.03	13.95	19.49	14.49	-0.427676	0.0127134	0.118997	1.55489
m1762	21.95	21.68	15.98	13.45	21.815	14.715	-0.568033	0.0306379	0.158437	1.84217
m1770	22.7	21.86	18.32	17.32	22.28	17.82	-0.322252	0.0207707	0.13136	1.4586
m1785	22.14	21.83	17.92	17.38	21.985	17.65	-0.316851	0.00511816	0.0855463	1.45096
m1796	19.63	17.89	12.88	14.29	18.76	13.585	-0.465645	0.0437709	0.200896	1.53294
m1800	22.45	22.16	15.33	14.89	22.305	15.11	-0.561863	0.00133839	0.0447404	1.87209
m1801	14.48	13.4	21.65	20.85	13.94	21.25	0.608232	0.00834557	0.0988791	1.88312
m1802	23.14	22.39	18.02	17.45	22.765	17.735	-0.360218	0.00865479	0.0994783	1.5569
m1819	22	21.06	17.68	16.51	21.53	17.095	-0.332774	0.0274561	0.148893	1.44975
m1835	21.09	20.53	17.03	15.45	20.81	16.24	-0.357725	0.0320295	0.160065	1.47358
m1846	19.64	19.46	13.58	13.54	19.55	13.56	-0.527811	0.000236816	0.0201063	1.70781
m1851	20.76	20.19	17.95	17.19	20.475	17.57	-0.220749	0.0257093	0.143685	1.17478
m1852	23.53	23.54	18.67	17.72	23.535	18.195	-0.371266	0.00782051	0.0963157	1.61264
m1852-1	15.94	15.72	21.58	20.29	15.83	20.935	0.403256	0.0160338	0.12242	1.55949
m1856	19.17	18.79	17.16	16.2	18.98	16.68	-0.186361	0.0468649	0.208884	1.03763
m1899	19.68	19.62	14.45	14.19	19.65	14.32	-0.456498	0.000625976	0.0315448	1.61264
m1900	18.3	17.92	21.54	22.22	18.11	21.88	0.272826	0.0105055	0.108449	1.35647
m1902	23.4	23.48	21.34	21.14	23.44	21.24	-0.142189	0.00238811	0.0637097	1.03715
m1903	25.67	25.35	22.16	21.68	25.51	21.92	-0.218815	0.00639372	0.0903942	1.31921
m1904	24.55	24.56	17.9	16.89	24.555	17.395	-0.497344	0.00493825	0.0855463	1.86877
m1905	8.6	10.72	24.03	23.05	9.66	23.54	1.28502	0.0070042	0.0910546	2.57947
m1938	18.77	17.85	14.68	14.62	18.31	14.65	-0.321731	0.0154957	0.12242	1.31782
m1943	16.08	15.99	18.4	17.99	16.035	18.195	0.182318	0.0093098	0.102517	1.019
m1954	27.05	26.41	24.17	24.03	26.73	24.1	-0.149427	0.0151608	0.122332	1.11827
m1961	9.74	7.78	23.88	22.77	8.76	23.325	1.41287	0.00592611	0.088739	2.66212
m1969	17	17.08	10.15	11.66	17.04	10.905	-0.643936	0.0148499	0.121976	1.70956
m1971	15.63	15.74	19.88	19.96	15.685	19.92	0.344832	0.000257773	0.0201063	1.43645
m1974	21.59	21.43	17.65	17.21	21.51	17.43	-0.303435	0.00327584	0.0716386	1.40962
m1987	18.13	18.61	21.86	22.33	18.37	22.095	0.266368	0.00803332	0.0976517	1.34119
m1994	21.81	20.77	25.2	25.24	21.29	25.22	0.244392	0.0170852	0.12242	1.38156
m2008	16.48	17.65	11.05	8.64	17.065	9.845	-0.793577	0.0327389	0.161134	1.8639
m2044	18.57	19.51	16.11	16.16	19.04	16.135	-0.23884	0.0252597	0.143685	1.18396
m2066	24.62	25.35	22.22	21.98	24.985	22.1	-0.177016	0.0172782	0.12242	1.18483
m2068	19.6	19.68	8.67	8.69	19.64	8.68	-1.17803	1.4152e-05	0.00522601	2.31211
m2071	17.69	17.79	15.44	14.85	17.74	15.145	-0.228164	0.0130351	0.119892	1.12323
m2072	16.6	16.41	14.52	13.83	16.505	14.175	-0.219554	0.0227837	0.135832	1.0573
m2076	16.02	15.96	13.8	13.7	15.99	13.75	-0.217738	0.000676927	0.0315448	1.04494
m2104	23.35	22.71	16.6	14.81	23.03	15.705	-0.55229	0.0164238	0.12242	1.87872
m2105	17.66	18.19	22.75	22.66	17.925	22.705	0.341037	0.00314723	0.0716386	1.51967
m2112	20.75	20.74	8.63	7.95	20.745	8.29	-1.32332	0.000744525	0.0316761	2.46591
m2113	22.87	22.85	11.42	12.73	22.86	12.075	-0.920802	0.003669	0.0758539	2.28387
m2146	19.19	19.18	17.15	16.61	19.185	16.88	-0.184664	0.0134494	0.119892	1.05742
m2155	19.67	19.62	17.57	17.13	19.645	17.35	-0.179227	0.00917994	0.102291	1.05613
m2167	19.36	18.99	11.67	11.94	19.175	11.805	-0.699829	0.000964233	0.0370136	1.89123
m2181	18.7	18.2	12.05	12.54	18.45	12.295	-0.585549	0.00321861	0.0716386	1.72371
m2205	15.85	14.98	23.06	22.03	15.415	22.545	0.548473	0.00882126	0.0994783	1.85699
m2206	21	21.21	17.25	16.79	21.105	17.02	-0.310354	0.0038089	0.0758539	1.41333
m2234	20.11	20.21	18.02	17.86	20.16	17.94	-0.168316	0.00180098	0.0552963	1.04202
m2251	25.06	24.53	22.57	22.06	24.795	22.315	-0.152035	0.0212907	0.132338	1.08634
m2293	17.62	17.6	8.41	9.43	17.61	8.92	-0.981279	0.00342792	0.0729211	2.05046
m2336	14.96	15.46	9.77	10.03	15.21	9.9	-0.61952	0.00280415	0.0690707	1.60912
m2348	19.35	18.53	9.02	4.14	18.94	6.58	-1.52528	0.0378132	0.179661	2.4216
m2353	16.63	16.65	11.17	11.01	16.64	11.09	-0.585396	0.000210955	0.0201063	1.64593
m2367	21.77	21.44	19.27	18.65	21.605	18.96	-0.188406	0.017175	0.12242	1.12728
m2373	18.64	17.98	13.57	12.74	18.31	13.155	-0.477021	0.010414	0.108449	1.57691
m2392	22.95	22.58	20.81	19.82	22.765	20.315	-0.164272	0.0435086	0.200896	1.07292
m2414	19.52	19.25	11.27	11.36	19.385	11.315	-0.776704	0.000310796	0.0223773	1.98139
m2420	19.81	19.38	17.47	17.32	19.595	17.395	-0.171813	0.0105437	0.108449	1.02665
m2439	16.35	16.12	10.82	9.54	16.235	10.18	-0.67337	0.011337	0.112887	1.71355
m2453	19.39	19.38	15.91	16.47	19.385	16.19	-0.259838	0.00759526	0.0947889	1.23936
m2460	14.87	14.36	12.12	12.03	14.615	12.075	-0.275427	0.0102335	0.108449	1.1025
m2473	18.5	18.62	12.25	12.29	18.56	12.27	-0.597061	0.000101086	0.0148397	1.75186
m2474	20.25	20.04	10.81	8.48	20.145	9.645	-1.06257	0.0121841	0.118795	2.25694
m2480	11.02	12.99	18.34	17.96	12.005	18.15	0.596334	0.0256297	0.143685	1.69343
m2494	22.69	22.34	10.39	9.83	22.515	10.11	-1.1551	0.000707736	0.0315448	2.45894
m2508	14.56	14.36	10.17	8.65	14.46	9.41	-0.619801	0.022274	0.134506	1.55869
m2511	14.12	13.49	17.73	17.88	13.805	17.805	0.367092	0.00648941	0.0903942	1.39836
m2601	18.31	17.91	15.61	14.68	18.11	15.145	-0.257945	0.0279302	0.150245	1.1884
m2602	17.86	17.76	8.96	8.56	17.81	8.76	-1.02368	0.000518506	0.0288661	2.1013
m2612	17.15	16.07	8.92	8.6	16.61	8.76	-0.923049	0.00510806	0.0855463	1.9464
m2630	16.61	17.29	12.64	14.11	16.95	13.375	-0.341746	0.0476743	0.211484	1.28477
m2645	19.78	18.71	15.35	15.12	19.245	15.235	-0.337094	0.0181178	0.12242	1.37807
m2657	19	20.25	12.3	8.51	19.625	10.405	-0.915416	0.043785	0.200896	2.09582

## Sheet: HLS-vs-PS2.filter
Table S5. Differential metabolites between HLS and PS2.
ID	HLS-1	HLS-2	PS2-1	PS2-2	control_mean	case_mean	log2_FC(case_mean/control_mean)	Pvalue	fdr	vip
m0056	32.42	32.1	29.5	29.45	32.26	29.475	-0.130255	0.0033641	0.112457	1.24207
m0093	30.44	29.76	27.44	26.51	30.1	26.975	-0.158141	0.0323396	0.218263	1.29891
m0137	25.95	25.59	28.72	27.72	25.77	28.22	0.131025	0.0439675	0.244882	1.14037
m0223	21.64	20.77	25.44	24.28	21.205	24.86	0.229422	0.0371664	0.231271	1.40258
m0229	20.61	20.54	16.83	15.06	20.575	15.945	-0.367788	0.0347	0.22246	1.5883
m0230	20.88	20.43	15.87	15.02	20.655	15.445	-0.419351	0.008412	0.126994	1.69932
m0362	26.1	24.64	21.51	20.39	25.37	20.95	-0.276173	0.0407023	0.238537	1.53318
m0385	22.34	21.86	18.53	16.69	22.1	17.61	-0.327651	0.042034	0.241017	1.5556
m0510	18.03	17.01	11.46	8.55	17.52	10.005	-0.808282	0.0396076	0.238537	2.01309
m0517	15.46	15.31	8.76	11.05	15.385	9.905	-0.635296	0.0411562	0.239268	1.70107
m0550	25.11	23.47	19.03	18.49	24.29	18.76	-0.372703	0.0235152	0.184651	1.72746
m0554	16.74	16.29	20.1	18.98	16.515	19.54	0.242653	0.0375742	0.231378	1.27215
m0627	18.94	18.01	28.87	26.73	18.475	27.8	0.589511	0.0152949	0.160854	2.26159
m0709	20.03	18.58	28.71	26.31	19.305	27.51	0.510982	0.0279778	0.199588	2.10936
m0726	22.28	21.82	19.12	18.48	22.05	18.8	-0.230046	0.0143864	0.15779	1.33712
m0783	16.83	15.16	22.56	22.26	15.995	22.41	0.486522	0.0170435	0.165604	1.88605
m0860	20.79	19.13	11.29	8.61	19.96	9.95	-1.00434	0.0239097	0.184954	2.33649
m0861	23.55	22.27	12	8.61	22.91	10.305	-1.15263	0.0200413	0.17625	2.63093
m0867	24.98	23.14	17.45	15.32	24.06	16.385	-0.554261	0.0320176	0.218263	2.03432
m0868	24.87	23.3	17.26	16.69	24.085	16.975	-0.504723	0.0135175	0.15779	1.97159
m0886	24.3	23.36	21.52	21.58	23.83	21.55	-0.145091	0.040117	0.238537	1.09481
m0903	21.26	19.99	24.33	23.61	20.625	23.97	0.216836	0.044468	0.244882	1.34298
m0938	24.19	22.84	17.13	13.95	23.515	15.54	-0.597595	0.0438507	0.244882	2.068
m0981	20.89	19.28	14.7	14.04	20.085	14.37	-0.483058	0.0223993	0.179663	1.75818
m0990	25.46	23.77	11.65	8.62	24.615	10.135	-1.28019	0.0140505	0.15779	2.82494
m0991	26.53	24.86	19.89	19.29	25.695	19.59	-0.39137	0.0204752	0.17625	1.81883
m1001	23.35	23.15	12.1	8.68	23.25	10.39	-1.16204	0.017283	0.165604	2.66615
m1002	24.93	24.66	13.39	14.47	24.795	13.93	-0.831854	0.00261428	0.109382	2.45482
m1054	24.4	22.44	12.84	8.58	23.42	10.71	-1.12878	0.0323857	0.218263	2.62469
m1065	19.96	18.7	15.96	15.46	19.33	15.71	-0.299158	0.0333149	0.218365	1.38986
m1115	16.8	14.61	8.79	8.57	15.705	8.68	-0.855457	0.0236733	0.184651	1.94423
m1154	22.38	22.04	12.44	8.69	22.21	10.565	-1.07192	0.0251563	0.189889	2.52825
m1263	14.08	13.74	21.13	18.73	13.91	19.93	0.518819	0.0382233	0.233837	1.78954
m1293	17.62	17.21	21.48	20.78	17.415	21.13	0.278962	0.011712	0.149818	1.4313
m1348	18.43	18.14	29.9	29.06	18.285	29.48	0.689076	0.00157155	0.109382	2.49688
m1351	19.81	19.22	23.98	23.13	19.515	23.555	0.27145	0.0160059	0.164049	1.49004
m1371	14.16	13.81	8.36	7.99	13.985	8.175	-0.77459	0.00191562	0.109382	1.79874
m1377	22.28	21.7	17.61	16.06	21.99	16.835	-0.385384	0.0248117	0.189889	1.67878
m1401	16.89	17.16	10.92	8.81	17.025	9.865	-0.787264	0.0213619	0.177226	1.98848
m1410	19.95	19.65	22.45	21.56	19.8	22.005	0.152331	0.0424869	0.241017	1.0825
m1415	22.01	22.09	19.72	18.76	22.05	19.24	-0.19667	0.028147	0.199588	1.242
m1421	17.68	18.27	29.94	29.12	17.975	29.53	0.71619	0.00190533	0.109382	2.53207
m1423	27.22	26.78	23.33	23.03	27	23.18	-0.220079	0.00482357	0.118822	1.45492
m1436	23.72	23.19	20.27	18.55	23.455	19.41	-0.273095	0.0460987	0.247062	1.47292
m1437	24.2	23.42	21.42	20.44	23.81	20.93	-0.185995	0.0441753	0.244882	1.23862
m1447	20	19.63	18.03	17.63	19.815	17.83	-0.152286	0.0183216	0.16736	1.04192
m1452	14.2	14.34	22.58	21.84	14.27	22.21	0.638224	0.00224168	0.109382	2.09946
m1509	25.16	25.37	8.79	9.79	25.265	9.29	-1.44339	0.00102126	0.109382	2.98321
m1514	19.59	19.23	16.19	14.76	19.41	15.475	-0.326861	0.0333614	0.218365	1.46235
m1518	21.1	20.54	15.33	14.45	20.82	14.89	-0.483626	0.00764638	0.119284	1.81291
m1529	14.55	15.18	17.35	17.36	14.865	17.355	0.223432	0.0156334	0.162587	1.16332
m1539	16.72	13.85	25.26	22.63	15.285	23.945	0.647608	0.046984	0.247062	2.15285
m1575	20.33	19.94	23.29	23.05	20.135	23.17	0.202553	0.00564329	0.118822	1.30032
m1594	14.93	13.85	18.57	18.46	14.39	18.515	0.363628	0.0168779	0.165604	1.51304
m1595	19.42	19.45	16.55	16.45	19.435	16.5	-0.236191	0.000316187	0.0739878	1.28092
m1608	15.97	15.9	24.09	22.63	15.935	23.36	0.551841	0.00954979	0.138125	2.02086
m1609	18.22	18.86	23.66	22.87	18.54	23.265	0.32752	0.0113781	0.147915	1.60607
m1617	11.29	13.36	20.44	19.13	12.325	19.785	0.682819	0.0259146	0.193375	1.9965
m1618	14.74	15.23	20.2	19.64	14.985	19.92	0.410699	0.00563581	0.118822	1.64881
m1631	18.13	17.7	20.18	19.54	17.915	19.86	0.148698	0.037114	0.231271	1.02262
m1634	20.7	20.68	14.86	13.24	20.69	14.05	-0.558364	0.0145591	0.15779	1.91835
m1635	20.05	20.12	15.59	14.51	20.085	15.05	-0.416355	0.0113544	0.147915	1.67309
m1636	22.99	22.83	14.65	11.85	22.91	13.25	-0.789985	0.0204291	0.17625	2.30782
m1637	23.29	23.14	10.77	14.75	23.215	12.76	-0.863429	0.0344185	0.22246	2.35986
m1643	22.21	22.21	14.75	13.62	22.21	14.185	-0.646843	0.00492031	0.118822	2.1161
m1645	22.44	23.32	17.3	17.21	22.88	17.255	-0.407073	0.00612596	0.118822	1.77344
m1646	20.49	20.8	16.57	15.9	20.645	16.235	-0.346685	0.00693305	0.118822	1.56981
m1654	19.32	19	22.82	21.57	19.16	22.195	0.212137	0.0423377	0.241017	1.26906
m1661	19.44	19.64	21.27	21.94	19.54	21.605	0.144935	0.0274866	0.198475	1.06182
m1678	18.49	18.4	16.71	16.38	18.445	16.545	-0.156834	0.00800533	0.122836	1.02747
m1682	20.13	20.34	27.59	26.85	20.235	27.22	0.427814	0.00301814	0.109382	1.96746
m1683	23.44	23.37	28.09	27.74	23.405	27.915	0.254224	0.0015622	0.109382	1.58438
m1684	19.16	18.48	29.24	28.17	18.82	28.705	0.609035	0.0040871	0.118822	2.34437
m1685	20.14	20.32	25.99	24.85	20.23	25.42	0.329468	0.012138	0.149818	1.68508
m1686	23.14	23.13	26.68	26.32	23.135	26.5	0.195915	0.00285134	0.109382	1.36668
m1693	15.96	16.46	22.4	21.55	16.21	21.975	0.438979	0.00723598	0.118822	1.78023
m1694	19.49	19.52	22.96	22.97	19.505	22.965	0.235593	2.08821e-05	0.0123539	1.38974
m1697	17.62	17.53	19.6	19.49	17.575	19.545	0.153275	0.00129871	0.109382	1.04833
m1722	23.31	23.2	20.2	19.09	23.255	19.645	-0.243379	0.0230461	0.182806	1.40885
m1728-1	12.33	8.66	28.63	27.37	10.495	28	1.41572	0.0120622	0.149818	3.11874
m1743	15.78	14.34	22.61	20.14	15.06	21.375	0.505203	0.047615	0.248981	1.83114
m1761	19.67	19.31	15.89	15.23	19.49	15.56	-0.324892	0.00902499	0.134086	1.47536
m1762	21.95	21.68	8.61	12.4	21.815	10.505	-1.05424	0.0270751	0.198475	2.46495
m1795	19.66	19.55	15.91	15.67	19.605	15.79	-0.31221	0.0011951	0.109382	1.4591
m1800	22.45	22.16	14.42	12.59	22.305	13.505	-0.723874	0.0109019	0.146017	2.20986
m1801	14.48	13.4	24.98	24.07	13.94	24.525	0.815023	0.00442084	0.118822	2.42818
m1802	23.14	22.39	14.34	13.76	22.765	14.05	-0.696247	0.00294574	0.109382	2.20068
m1824	17.63	17.33	19.09	19.68	17.48	19.385	0.149236	0.0288793	0.203241	1.02469
m1837	16.99	16.9	13.77	14.52	16.945	14.145	-0.260567	0.0177132	0.16736	1.23338
m1852	23.53	23.54	17.64	16.57	23.535	17.105	-0.46039	0.00685238	0.118822	1.89313
m1852-1	15.94	15.72	23.23	22.34	15.83	22.785	0.525423	0.00431584	0.118822	1.96402
m1854	14.79	14.92	19.54	19	14.855	19.27	0.375408	0.00393338	0.118822	1.5631
m1893	20.6	19.44	23.46	22.88	20.02	23.17	0.210816	0.0398617	0.238537	1.30666
m1900	18.3	17.92	24.27	23.54	18.11	23.905	0.400526	0.00500431	0.118822	1.79357
m1902	23.4	23.48	20.84	20.44	23.44	20.64	-0.18353	0.00526426	0.118822	1.25057
m1903	25.67	25.35	23.64	23.18	25.51	23.41	-0.123938	0.0173388	0.165604	1.07331
m1904	24.55	24.56	15.95	15.21	24.555	15.58	-0.656322	0.00169554	0.109382	2.23957
m1905	8.6	10.72	25.2	24.12	9.66	24.66	1.35208	0.00623105	0.118822	2.87279
m1943	16.08	15.99	20.42	19.97	16.035	20.195	0.332774	0.00302855	0.109382	1.52005
m1954	27.05	26.41	24.04	23.41	26.73	23.725	-0.172052	0.0216072	0.177226	1.27921
m1961	9.74	7.78	23.41	22.1	8.76	22.755	1.37718	0.00701936	0.118822	2.79045
m1969	17	17.08	8.65	9.04	17.04	8.845	-0.945991	0.000589505	0.0961143	2.13745
m1971	15.63	15.74	21.25	20.86	15.685	21.055	0.424777	0.00142049	0.109382	1.72771
m1974	21.59	21.43	11.77	9.57	21.51	10.67	-1.01145	0.0101938	0.144567	2.45435
m1987	18.13	18.61	21.88	22.2	18.37	22.04	0.262773	0.00612054	0.118822	1.42483
m1994	21.81	20.77	25.92	25.31	21.29	25.615	0.266813	0.0188802	0.169922	1.54432
m2008	16.48	17.65	8.89	11.67	17.065	10.28	-0.7312	0.0460195	0.247062	1.89675
m2017	24.02	24.56	21.62	21.02	24.29	21.32	-0.188155	0.0179712	0.16736	1.28524
m2066	24.62	25.35	21.73	21.33	24.985	21.53	-0.214714	0.0142031	0.15779	1.38799
m2068	19.6	19.68	8.59	8.67	19.64	8.63	-1.18636	2.63972e-05	0.0123539	2.47957
m2104	23.35	22.71	15.81	16.01	23.03	15.91	-0.533581	0.00220986	0.109382	1.98685
m2105	17.66	18.19	22.28	21.79	17.925	22.035	0.297824	0.00762265	0.119284	1.50206
m2109	21.76	21.96	19.89	20.04	21.86	19.965	-0.13082	0.00432293	0.118822	1.02764
m2112	20.75	20.74	15.44	15.17	20.745	15.305	-0.438761	0.000616118	0.0961143	1.74356
m2113	22.87	22.85	13.99	13.83	22.86	13.91	-0.716703	8.11362e-05	0.0253145	2.23591
m2149	17.57	17.47	19.83	19.4	17.52	19.615	0.162955	0.01092	0.146017	1.07348
m2167	19.36	18.99	12.42	9.39	19.175	10.905	-0.814237	0.0324129	0.218263	2.12333
m2181	18.7	18.2	14.93	15.19	18.45	15.06	-0.292899	0.00683831	0.118822	1.36501
m2183	13.82	13.02	15.53	15.19	13.42	15.36	0.194794	0.0467032	0.247062	1.02292
m2192	21.15	20.93	17.25	18.04	21.04	17.645	-0.253875	0.014275	0.15779	1.36021
m2193	22.41	21.6	19.29	19.03	22.005	19.16	-0.199734	0.0216303	0.177226	1.24045
m2205	15.85	14.98	25.74	24.61	15.415	25.175	0.707657	0.00529527	0.118822	2.32889
m2207	23.18	22.61	20.48	19.68	22.895	20.08	-0.189273	0.0291184	0.203394	1.23502
m2334	23.07	22.62	20.45	19.9	22.845	20.175	-0.17931	0.0172526	0.165604	1.20962
m2341	15.77	14.52	9.41	10.94	15.145	10.175	-0.573813	0.0373097	0.231271	1.61772
m2348	19.35	18.53	14.96	14.13	18.94	14.545	-0.380913	0.0171664	0.165604	1.55097
m2353	16.63	16.65	12.9	13.85	16.64	13.375	-0.315117	0.0205249	0.17625	1.33063
m2370	16.03	16.28	13.46	13.52	16.155	13.49	-0.26009	0.00231865	0.109382	1.22061
m2373	18.64	17.98	13.03	13.2	18.31	13.115	-0.481414	0.00427526	0.118822	1.69385
m2414	19.52	19.25	17.27	16.87	19.385	17.07	-0.183478	0.0106905	0.146017	1.13084
m2460	14.87	14.36	9.22	8.63	14.615	8.925	-0.711526	0.00466354	0.118822	1.77751
m2474	20.25	20.04	17.01	16.94	20.145	16.975	-0.24701	0.00121681	0.109382	1.3281
m2480	11.02	12.99	20.29	20.14	12.005	20.215	0.751791	0.0141706	0.15779	2.11386
m2494	22.69	22.34	11.29	9.31	22.515	10.3	-1.12824	0.00670595	0.118822	2.60754
m2511	14.12	13.49	18.16	17.59	13.805	17.875	0.372752	0.0107187	0.146017	1.50146
m2566	18.09	17.66	12.26	9.55	17.875	10.905	-0.712953	0.0366291	0.231271	1.94498
m2584	15.29	15.24	18.27	17.8	15.265	18.035	0.240572	0.00720034	0.118822	1.23652
m2657	19	20.25	8.76	8.5	19.625	8.63	-1.18526	0.00335409	0.112457	2.48081

## Sheet: JQ82-vs-BJ7.filter
Table S6. Differential metabolites between JQ82 and BJ7.
ID	JQ82-1	JQ82-2	BJ7-1	BJ7-2	control_mean	case_mean	log2_FC(case_mean/control_mean)	Pvalue	fdr	vip
m0094	25.3	24.67	21.99	21.47	24.985	21.73	-0.201374	0.0153832	0.175594	1.359
m0229	22.57	21.67	17.32	16.36	22.12	16.84	-0.393459	0.0151756	0.175362	1.73204
m0230	21.84	20.81	16.92	15.11	21.325	16.015	-0.413122	0.0363691	0.233428	1.72089
m0248	24.66	23.32	30.38	29.1	23.99	29.74	0.309971	0.0249965	0.188683	1.79955
m0281	26.54	24.97	20.03	17.37	25.755	18.7	-0.461814	0.0447294	0.255285	1.97507
m0330	22.49	22.57	24.84	24.3	22.53	24.57	0.125051	0.017435	0.177382	1.07151
m0358	27.41	25.83	21.39	18.82	26.62	20.105	-0.404956	0.0496479	0.264036	1.89297
m0362	24.91	23.93	20.72	19.38	24.42	20.05	-0.284461	0.034237	0.225675	1.5616
m0509	26.21	24.24	17.78	16.15	25.225	16.965	-0.572293	0.023128	0.188683	2.15601
m0517	21.86	20.19	12.03	10.58	21.025	11.305	-0.895145	0.0126972	0.160602	2.35202
m0544	26.98	25	20.03	18.23	25.99	19.13	-0.44212	0.0359976	0.233428	1.95203
m0550	25.32	23.57	20.22	18.79	24.445	19.505	-0.325695	0.0485439	0.261033	1.64474
m0627	19.71	18.24	29.96	28.11	18.975	29.035	0.613693	0.0135135	0.16643	2.39256
m0709	19.38	16.49	30.49	28.48	17.935	29.485	0.717203	0.0224444	0.187716	2.5559
m0726	22.03	21.71	19.42	19.31	21.87	19.365	-0.175502	0.00453076	0.109932	1.19815
m0860	22.18	20.03	8.81	8.61	21.105	8.71	-1.27684	0.00750166	0.124771	2.65868
m0861	23.56	21.73	8.82	8.6	22.645	8.71	-1.37845	0.00434532	0.109925	2.82509
m0925	23.61	22.76	18.81	17.7	23.185	18.255	-0.3449	0.0195183	0.186629	1.67078
m0990	27.03	24.79	15.36	12.89	25.91	14.125	-0.875258	0.0194322	0.186629	2.58222
m1001	24.75	24.25	12.77	8.68	24.5	10.725	-1.1918	0.0216453	0.187716	2.79732
m1002	25.24	24.82	16.08	15.05	25.03	15.565	-0.685353	0.00343504	0.10477	2.33472
m1079	29.04	26.81	19.7	17.79	27.925	18.745	-0.575051	0.0246337	0.188683	2.27131
m1089	25.19	23.63	18.68	17.05	24.41	17.865	-0.450336	0.028447	0.197478	1.91514
m1154	24.72	23.92	11.7	8.69	24.32	10.195	-1.25428	0.0119374	0.157371	2.84302
m1208	23.62	22.99	20.34	19.6	23.305	19.97	-0.222805	0.020577	0.187716	1.37307
m1216	21.58	22.3	20.16	19.78	21.94	19.97	-0.135729	0.0401429	0.243101	1.0522
m1217	23.27	23.17	20.76	20.48	23.22	20.62	-0.171324	0.00325329	0.10477	1.22386
m1314	24.94	23.94	21.91	21.35	24.44	21.63	-0.176211	0.0391632	0.239587	1.24519
m1348	17.09	16.01	28.63	27.88	16.55	28.255	0.771675	0.00313991	0.10477	2.59614
m1351	21.23	20.26	23.68	23.02	20.745	23.35	0.170659	0.047153	0.257622	1.19923
m1356	19.6	19.16	16.35	16.19	19.38	16.27	-0.252354	0.00561808	0.114208	1.33416
m1369	14.51	14.6	18.5	17.03	14.555	17.765	0.287523	0.0488043	0.261033	1.3196
m1371	15.26	14.19	11.53	11.39	14.725	11.46	-0.361661	0.0262394	0.189927	1.3492
m1398	23.15	23.23	20.68	20.73	23.19	20.705	-0.163524	0.000360116	0.0971189	1.19753
m1401	19.12	18.83	11.28	8.81	18.975	10.045	-0.917622	0.0188436	0.186629	2.25507
m1410	18.3	17.36	21.65	20.67	17.83	21.16	0.247033	0.0391481	0.239587	1.35923
m1415	23.31	22.76	19.53	19.21	23.035	19.37	-0.250004	0.00745185	0.124771	1.44744
m1417	22.36	21.73	19.5	18.82	22.045	19.16	-0.202354	0.0248522	0.188683	1.274
m1421	16.26	15.65	29.43	28.67	15.955	29.05	0.86453	0.0013817	0.10477	2.74688
m1423	26.9	26.2	24.82	24.33	26.55	24.575	-0.11152	0.0437461	0.255285	1.04206
m1437	25.09	23.97	21.89	21.09	24.53	21.49	-0.190882	0.0476161	0.257622	1.29021
m1447	20.32	19.78	13.26	12.87	20.05	13.065	-0.617895	0.00226578	0.10477	2.00467
m1448	21.47	21.16	8.77	10.04	21.315	9.405	-1.18037	0.00299848	0.10477	2.61343
m1452	10.45	9.42	22.46	21.65	9.935	22.055	1.15051	0.00290942	0.10477	2.64172
m1492	15.68	16.31	17.87	18.25	15.995	18.06	0.175177	0.0303	0.207013	1.0729
m1498	20.43	19.33	14.1	14.91	19.88	14.505	-0.454767	0.0157671	0.176447	1.73924
m1509	25.62	25.54	8.82	12.11	25.58	10.465	-1.28944	0.0116449	0.155708	2.92826
m1514	19.96	19.28	16.93	16.45	19.62	16.69	-0.233341	0.0195842	0.186629	1.28601
m1523	21.72	21.18	16.79	15.03	21.45	15.91	-0.431044	0.0265139	0.189927	1.76855
m1556	22.24	21.21	18.21	17.6	21.725	17.905	-0.278994	0.0236818	0.188683	1.4645
m1563	14.61	14.85	16.85	17.01	14.73	16.93	0.200825	0.00427001	0.109925	1.12366
m1595	19.36	19.37	12.75	11.08	19.365	11.915	-0.700673	0.0123306	0.158102	2.06621
m1619	19.42	18.25	15.5	14.21	18.835	14.855	-0.342467	0.0446841	0.255285	1.48112
m1621	20.49	20.04	16.95	16.68	20.265	16.815	-0.269241	0.00573479	0.114208	1.40578
m1634	19.61	19.16	14.49	15.01	19.385	14.75	-0.394226	0.00545812	0.114208	1.62665
m1635	18.81	18.44	16.18	16.18	18.625	16.18	-0.203029	0.00567643	0.114208	1.18203
m1636	20.66	20.28	14.16	14.73	20.47	14.445	-0.502941	0.00321645	0.10477	1.85793
m1637	21.33	20.98	13.15	14.41	21.155	13.78	-0.618423	0.00776879	0.124771	2.04942
m1643	23	22.68	15.88	14.9	22.84	15.39	-0.569569	0.00475307	0.109932	2.07058
m1645	22.93	22.42	15.1	15.66	22.675	15.38	-0.560047	0.00268425	0.10477	2.04518
m1646	21.33	21.22	12.44	13.23	21.275	12.835	-0.729076	0.00222534	0.10477	2.2016
m1654	16.07	15.17	20.27	19.41	15.62	19.84	0.345018	0.0210687	0.187716	1.54469
m1674	20.53	20.1	24.2	24.02	20.315	24.11	0.247086	0.00375083	0.106023	1.47851
m1675	19.5	18.3	21.8	21.59	18.9	21.695	0.198976	0.0443579	0.255285	1.24763
m1684	16.92	15.94	28.54	27.49	16.43	28.015	0.769867	0.0038206	0.106023	2.58082
m1721	21.72	21.48	11.48	12.16	21.6	11.82	-0.869801	0.00135638	0.10477	2.37128
m1722	24.11	23.52	16.18	15.03	23.815	15.605	-0.609862	0.00613921	0.119715	2.17149
m1758	19.35	18.91	16.96	16.61	19.13	16.785	-0.188664	0.0140682	0.170724	1.15421
m1761	19.92	19.22	12.83	12.47	19.57	12.65	-0.629506	0.00321913	0.10477	1.99363
m1762	20.15	19.59	13.41	11.09	19.87	12.25	-0.69781	0.0236577	0.188683	2.07753
m1792	19.21	18.86	16.85	16.63	19.035	16.74	-0.185355	0.0080144	0.124771	1.14515
m1800	22.34	21.77	11.78	13.61	22.055	12.695	-0.796845	0.0103214	0.144355	2.30474
m1801	9.89	10.63	22.16	21.34	10.26	21.75	1.08398	0.00230228	0.10477	2.56758
m1802	18.02	17.04	21.08	20.2	17.53	20.64	0.235617	0.0420334	0.249008	1.31235
m1835	22.56	21.62	17.6	16.5	22.09	17.05	-0.373622	0.0199893	0.187099	1.68845
m1837	18.51	18.25	13.41	13.31	18.38	13.36	-0.460217	0.000768941	0.10477	1.70059
m1846	20.53	19.8	12.5	13.58	20.165	13.04	-0.62891	0.00826476	0.124771	2.01285
m1851	22.25	21.41	18.09	17.47	21.83	17.78	-0.296057	0.0162105	0.176447	1.51486
m1852-1	14.48	14.88	21.83	20.59	14.68	21.21	0.530893	0.00980672	0.141856	1.92566
m1856	19.43	18.81	17.01	16.01	19.12	16.51	-0.211742	0.0472358	0.257622	1.19958
m1862	19.3	19.23	21.79	22.13	19.265	21.96	0.188896	0.00412209	0.109925	1.24683
m1895	13.09	12.88	10.61	10.06	12.985	10.335	-0.329308	0.0121151	0.157497	1.23086
m1899	21.81	21.5	8.97	12.51	21.655	10.74	-1.01171	0.0254894	0.189927	2.46694
m1900	16.62	16.39	22.93	22.81	16.505	22.87	0.470553	0.000415038	0.0971189	1.91664
m1903	25.96	25.34	22.68	22.18	25.65	22.43	-0.193529	0.0149542	0.174964	1.35191
m1905	12.36	7.36	24.06	23.09	9.86	23.575	1.2576	0.0327909	0.217676	2.7781
m1918	17.35	16.87	20.96	21.27	17.11	21.115	0.303428	0.00505031	0.109932	1.52029
m1946	18.74	18.95	23.93	23.74	18.845	23.835	0.3389	0.000804246	0.10477	1.69451
m1947	18.63	17.22	21.18	21.02	17.925	21.1	0.23527	0.0464853	0.257622	1.32892
m1961	7.16	11.35	24.17	22.99	9.255	23.58	1.34926	0.022315	0.187716	2.82883
m1962	22.7	22.28	25.93	25.53	22.49	25.73	0.194168	0.00791635	0.124771	1.36233
m1969	17.09	16.41	10.14	10.43	16.75	10.285	-0.703619	0.00325289	0.10477	1.92459
m1987	19.55	20.14	22.04	22.47	19.845	22.255	0.165354	0.0221816	0.187716	1.16478
m1995	19.2	17.49	23.58	22.61	18.345	23.095	0.332194	0.0402571	0.243101	1.6259
m2065	16.97	17.14	20.86	21.19	17.055	21.025	0.301911	0.00217865	0.10477	1.51258
m2066	25.27	25.74	23.51	23.88	25.505	23.695	-0.106197	0.0262341	0.189927	1.00959
m2068	21.17	20.78	8.62	8.68	20.975	8.65	-1.2779	0.000256146	0.0971189	2.66528
m2071	17.9	17.71	15.61	15.27	17.805	15.44	-0.20561	0.00671233	0.124771	1.16505
m2092	16.17	17	18.6	19.15	16.585	18.875	0.186598	0.0441558	0.255285	1.12162
m2104	21.84	21.55	16.62	17.01	21.695	16.815	-0.367614	0.00247041	0.10477	1.6731
m2105	15.8	16.46	22.08	21.61	16.13	21.845	0.437557	0.00498751	0.109932	1.80688
m2112	21.12	20.81	8.59	10.2	20.965	9.395	-1.15802	0.00498287	0.109932	2.57225
m2113	23.03	22.69	12.7	13.5	22.86	13.1	-0.803259	0.00197716	0.10477	2.36744
m2116	20.07	19.9	9.99	5.06	19.985	7.525	-1.40915	0.0370221	0.23414	2.64339
m2125	21.33	20.66	24.68	24.17	20.995	24.425	0.218313	0.0147339	0.174568	1.3977
m2130	18.02	18.36	16.34	16.12	18.19	16.23	-0.164483	0.0105048	0.144355	1.06183
m2139	17.11	18.65	10.89	8.67	17.88	9.78	-0.87044	0.0267066	0.189927	2.14547
m2146	20.01	19.35	17.86	17.61	19.68	17.735	-0.150131	0.0313758	0.21281	1.0395
m2150	21.4	21.92	16.14	15.96	21.66	16.05	-0.43246	0.00239666	0.10477	1.80007
m2159	20.83	19.97	17.05	16.01	20.4	16.53	-0.303482	0.0290806	0.200143	1.47284
m2160	18.57	18.26	14.67	13.28	18.415	13.975	-0.398033	0.0247692	0.188683	1.58519
m2167	21.12	20.59	13.86	10.48	20.855	12.17	-0.777064	0.0366747	0.233521	2.20574
m2181	17.4	17	14.46	15.38	17.2	14.92	-0.205161	0.0451471	0.256107	1.11277
m2206	21.3	21.63	18.96	18.56	21.465	18.76	-0.194326	0.00906277	0.134647	1.24799
m2213	16.81	17.27	20.32	19.79	17.04	20.055	0.235037	0.0132756	0.16568	1.30479
m2225	20.5	20.59	22.63	22.81	20.545	22.72	0.145176	0.00213346	0.10477	1.11962
m2230	19.71	18.9	22.49	21.95	19.305	22.22	0.202884	0.0267681	0.189927	1.28148
m2253	22.31	21.13	26.91	25.96	21.72	26.435	0.283425	0.0248493	0.188683	1.63048
m2285	19.37	19.05	16.37	15.99	19.21	16.18	-0.247646	0.00665348	0.124771	1.31801
m2293	19.18	18.69	15.75	16.34	18.935	16.045	-0.238932	0.0171546	0.176447	1.27421
m2305	9.73	10.54	13.86	12.97	10.135	13.415	0.404501	0.032044	0.214237	1.34463
m2318	14.68	14.84	20.2	20.34	14.76	20.27	0.457653	0.000371991	0.0971189	1.78268
m2336	16.66	17	12.35	11.79	16.83	12.07	-0.47961	0.00470234	0.109932	1.65741
m2348	19.06	18.11	14.91	14.14	18.585	14.525	-0.355601	0.0219366	0.187716	1.51243
m2367	22.72	22.13	20.58	20.2	22.425	20.39	-0.137246	0.0284681	0.197478	1.06633
m2370	17.94	17.83	15.62	15.57	17.885	15.595	-0.197667	0.000695294	0.10477	1.14872
m2433	13.01	13.67	17.64	17.12	13.34	17.38	0.381669	0.0106416	0.144355	1.51303
m2438	18.84	18.25	13.04	11.55	18.545	12.295	-0.592959	0.016042	0.176447	1.88682
m2439	18.93	18.5	11.77	12.85	18.715	12.31	-0.604364	0.00813447	0.124771	1.90909
m2455	20.8	20.92	18.95	19.23	20.86	19.09	-0.127922	0.00732402	0.124771	1.00596
m2460	17.11	16.38	11.72	12.32	16.745	12.02	-0.478293	0.0098511	0.141856	1.63717
m2473	19.92	19.44	14.76	13.91	19.68	14.335	-0.457188	0.00823571	0.124771	1.75023
m2474	20.4	19.92	15.73	15.91	20.16	15.82	-0.349746	0.00346993	0.10477	1.57666
m2508	17.27	16.93	13.84	12.11	17.1	12.975	-0.398262	0.042763	0.251737	1.51543
m2529	19.15	18.47	15.74	15.17	18.81	15.455	-0.283426	0.0170405	0.176447	1.37855
m2566	15.25	14.71	10.58	11.96	14.98	11.27	-0.41055	0.0376483	0.235481	1.42615
m2602	18.78	18.44	13.67	14.4	18.61	14.035	-0.407049	0.00765698	0.124771	1.61388
m2612	18.84	17.5	13.74	13.81	18.17	13.775	-0.399506	0.022519	0.187716	1.56772
m2645	19.83	18.91	13.93	15.29	19.37	14.61	-0.406868	0.0284824	0.197478	1.62371
m2657	18.06	19.27	8.8	8.5	18.665	8.65	-1.10956	0.00385126	0.106023	2.4042
m2690	14.3	14.69	8.78	8.54	14.495	8.66	-0.743116	0.00153623	0.10477	1.83616
m2691	16.62	16.64	12.19	12.55	16.63	12.37	-0.426943	0.00178607	0.10477	1.56502

## Sheet: JQ82-vs-G14.filter
Table S7. Differential metabolites between JQ82 and G14.
ID	JQ82-1	JQ82-2	G14-1	G14-2	control_mean	case_mean	log2_FC(case_mean/control_mean)	Pvalue	fdr	vip
m0094	25.3	24.67	22.03	21.85	24.985	21.94	-0.187499	0.011378	0.117405	1.17555
m0161	28.66	27.87	31.03	30.58	28.265	30.805	0.124148	0.0305697	0.161749	1.06748
m0206	26.02	24.05	19.11	17.03	25.035	18.07	-0.47035	0.0397886	0.190985	1.7555
m0229	22.57	21.67	16.75	14.54	22.12	15.645	-0.49965	0.0323167	0.165292	1.70333
m0230	21.84	20.81	16.73	17.36	21.325	17.045	-0.323197	0.0193206	0.136039	1.38399
m0235	21.76	20.86	17.55	16.64	21.31	17.095	-0.317956	0.0222832	0.143683	1.37793
m0248	24.66	23.32	29	27.87	23.99	28.435	0.245235	0.0367471	0.181986	1.40615
m0330	22.49	22.57	20.16	19.73	22.53	19.945	-0.17582	0.00708112	0.0920545	1.09033
m0358	27.41	25.83	20.63	18.63	26.62	19.63	-0.43945	0.0316693	0.16377	1.76713
m0362	24.91	23.93	19.76	19.45	24.42	19.605	-0.316842	0.0112014	0.117405	1.47854
m0391	24.5	22.55	16.92	15.64	23.525	16.28	-0.531094	0.0249483	0.149425	1.80188
m0509	26.21	24.24	16.4	14.36	25.225	15.38	-0.713799	0.0201204	0.136469	2.10837
m0510	21.11	19.46	11.78	8.54	20.285	10.16	-0.997513	0.0307595	0.161749	2.13046
m0517	21.86	20.19	11.98	11.35	21.025	11.665	-0.849919	0.00896878	0.104935	2.06454
m0544	26.98	25	19.22	16.98	25.99	18.1	-0.521967	0.0340706	0.171452	1.87445
m0550	25.32	23.57	18.9	19.38	24.445	19.14	-0.352949	0.0280275	0.156153	1.5332
m0627	19.71	18.24	28.27	26.43	18.975	27.35	0.527441	0.0192017	0.136039	1.94518
m0645	20.89	18.84	11.96	12.47	19.865	12.215	-0.701575	0.0185352	0.136039	1.85218
m0709	19.38	16.49	28.76	26.72	17.935	27.74	0.62919	0.0310341	0.162279	2.09559
m0726	22.03	21.71	19.23	18.38	21.87	18.805	-0.217837	0.0212549	0.140103	1.17822
m0739	25.91	24.07	17.84	14.46	24.99	16.15	-0.629817	0.0442579	0.19525	1.97708
m0783	16.35	13.42	22.8	21.39	14.885	22.095	0.569861	0.047271	0.202035	1.7848
m0860	22.18	20.03	11.8	8.6	21.105	10.2	-1.04902	0.0298529	0.160588	2.21032
m0861	23.56	21.73	8.84	8.6	22.645	8.72	-1.37679	0.00436323	0.0753813	2.52405
m0925	23.61	22.76	19.86	18.58	23.185	19.22	-0.270583	0.0355531	0.177009	1.32905
m0938	24.62	22.53	14.62	12.16	23.575	13.39	-0.816102	0.0242036	0.148458	2.14074
m0969	25.17	24.24	17.16	16.28	24.705	16.72	-0.563228	0.00636628	0.0880948	1.91195
m0990	27.03	24.79	15.06	11.19	25.91	13.125	-0.981192	0.0292459	0.159321	2.39499
m1001	24.75	24.25	9.24	8.68	24.5	8.96	-1.45121	0.000582947	0.0471939	2.67561
m1002	25.24	24.82	11.88	11.65	25.03	11.765	-1.08916	0.000325625	0.0446989	2.47179
m1079	29.04	26.81	20.09	18.28	27.925	19.185	-0.541579	0.0259509	0.149795	1.97916
m1089	25.19	23.63	18.07	17.57	24.41	17.82	-0.453975	0.0150995	0.125072	1.72579
m1091	25.86	23.16	13.22	9.92	24.51	11.57	-1.08298	0.026086	0.149795	2.41092
m1115	19.51	16.66	8.87	8.58	18.085	8.725	-1.05157	0.0226263	0.143945	2.04592
m1154	24.72	23.92	12.46	8.7	24.32	10.58	-1.2008	0.0190128	0.136039	2.49889
m1174	20.12	18.7	12.4	10.26	19.41	11.33	-0.776652	0.0243396	0.148458	1.90789
m1208	23.62	22.99	19.53	18.8	23.305	19.165	-0.282166	0.0132924	0.122088	1.37234
m1216	21.58	22.3	18.66	18.94	21.94	18.8	-0.222831	0.0147974	0.125072	1.19647
m1217	23.27	23.17	19.69	19.3	23.22	19.495	-0.252264	0.00290786	0.0680438	1.30962
m1233	21.34	20.83	16.17	16.06	21.085	16.115	-0.387813	0.00274363	0.0673899	1.50982
m1269	15.16	17.16	10.47	10.62	16.16	10.545	-0.615868	0.0304468	0.161749	1.59109
m1270	17.16	16.52	11.65	11.39	16.84	11.52	-0.547751	0.00418872	0.0753813	1.56108
m1288	21.29	20.74	17.58	17.32	21.015	17.45	-0.268192	0.0072016	0.0923383	1.27577
m1292	21.11	20.49	18.05	17.53	20.8	17.79	-0.225517	0.0175928	0.135259	1.16672
m1313	23.72	22.98	20.09	19.68	23.35	19.885	-0.231742	0.0145776	0.125072	1.25277
m1314	24.94	23.94	20.75	20.28	24.44	20.515	-0.252565	0.0192426	0.136039	1.32947
m1348	17.09	16.01	28.03	27.31	16.55	27.67	0.741491	0.00338896	0.0704904	2.26129
m1351	21.23	20.26	23.8	23.13	20.745	23.465	0.177747	0.0438939	0.195105	1.09679
m1371	15.26	14.19	8.52	9.67	14.725	9.095	-0.695122	0.0189106	0.136039	1.58763
m1388	19.04	18	13	14	18.52	13.5	-0.456125	0.0200321	0.136469	1.49805
m1391	19.39	18.93	13.92	13.87	19.16	13.895	-0.463532	0.00192533	0.0572298	1.5547
m1398	23.15	23.23	18.46	18.6	23.19	18.53	-0.32364	0.00029919	0.0446989	1.46517
m1400	21.42	20.36	16.89	15.98	20.89	16.435	-0.346041	0.0237133	0.147609	1.41492
m1401	19.12	18.83	11.23	8.83	18.975	10.03	-0.919778	0.0177745	0.135259	2.01808
m1415	23.31	22.76	19.29	19.31	23.035	19.3	-0.255227	0.00538443	0.0879164	1.30591
m1417	22.36	21.73	15.25	14.79	22.045	15.02	-0.553567	0.00306835	0.0683805	1.79598
m1421	16.26	15.65	28.92	28.06	15.955	28.49	0.836447	0.00176412	0.0572298	2.40115
m1423	26.9	26.2	23.74	23.47	26.55	23.605	-0.169619	0.0158411	0.127821	1.15346
m1437	25.09	23.97	19.28	18.43	24.53	18.855	-0.3796	0.0150015	0.125072	1.60386
m1447	20.32	19.78	14.58	11.87	20.05	13.225	-0.600335	0.0386225	0.187309	1.74561
m1448	21.47	21.16	12.48	11.75	21.315	12.115	-0.815075	0.00185271	0.0572298	2.05842
m1449	17.31	17.21	15.29	14.82	17.26	15.055	-0.19719	0.0116653	0.117405	1.00423
m1452	10.45	9.42	20.85	20.17	9.935	20.51	1.04574	0.00338808	0.0704904	2.2052
m1498	20.43	19.33	13.84	14.54	19.88	14.19	-0.486443	0.012874	0.120699	1.60248
m1509	25.62	25.54	8.88	12.53	25.58	10.705	-1.25673	0.014728	0.125072	2.59121
m1514	19.96	19.28	16.55	16.17	19.62	16.36	-0.262152	0.0139756	0.124282	1.21557
m1518	19.07	18.45	16.7	15.92	18.76	16.31	-0.201903	0.0389496	0.187922	1.04229
m1523	21.72	21.18	15.77	14.68	21.45	15.225	-0.494535	0.00941174	0.108758	1.68755
m1548	15.26	14.84	12.92	12.43	15.05	12.675	-0.247778	0.0179639	0.135599	1.037
m1556	22.24	21.21	18.36	17.63	21.725	17.995	-0.27176	0.0274645	0.153933	1.2914
m1586	23.33	20.95	15.89	13.95	22.14	14.92	-0.569408	0.0423628	0.194577	1.78319
m1614	19.23	18.12	11.26	8.69	18.675	9.975	-0.904719	0.0249216	0.149425	1.98114
m1619	19.42	18.25	10.01	10.65	18.835	10.33	-0.866576	0.00609065	0.0879164	1.96851
m1621	20.49	20.04	16.84	16.14	20.265	16.49	-0.297399	0.0119316	0.117773	1.31207
m1626	19.24	18.83	17.13	16.2	19.035	16.665	-0.191833	0.0430314	0.194577	1.02496
m1634	19.61	19.16	10.07	11.6	19.385	10.835	-0.839242	0.0085862	0.104935	1.97098
m1635	18.81	18.44	12.82	13.18	18.625	13	-0.518729	0.00209905	0.0577857	1.60586
m1636	20.66	20.28	11.94	12.57	20.47	12.255	-0.740141	0.00199921	0.0572298	1.94096
m1637	21.33	20.98	11.99	12.01	21.155	12	-0.817964	0.000366384	0.0446989	2.05275
m1643	23	22.68	11.58	11.68	22.84	11.63	-0.973712	0.000223537	0.0446989	2.27176
m1645	22.93	22.42	15.24	15.17	22.675	15.205	-0.576557	0.00118515	0.0504226	1.85301
m1646	21.33	21.22	12.46	14.35	21.275	13.405	-0.666388	0.0141606	0.124282	1.88523
m1654	16.07	15.17	20.21	19.37	15.62	19.79	0.341377	0.0211025	0.140103	1.37228
m1678	17.6	16.92	20.52	20.41	17.26	20.465	0.245726	0.0113521	0.117405	1.21143
m1682	22.1	21.66	26.95	26.02	21.88	26.485	0.275563	0.0122499	0.118206	1.44626
m1684	16.92	15.94	28.09	27.1	16.43	27.595	0.748074	0.0038691	0.0752444	2.26437
m1685	21.82	21.48	26	25.28	21.65	25.64	0.244029	0.00980971	0.110625	1.34806
m1693	18.98	18.48	22.42	21.89	18.73	22.155	0.242281	0.0111259	0.117405	1.24954
m1708	21.44	21.44	14.56	14.72	21.44	14.64	-0.550389	0.00013838	0.0446989	1.76978
m1712	15.71	12.97	23.09	20.98	14.34	22.035	0.619752	0.0469656	0.201651	1.84117
m1721	21.72	21.48	12.54	8.7	21.6	10.62	-1.02425	0.0293519	0.159321	2.22517
m1722	24.11	23.52	16.66	15.65	23.815	16.155	-0.55989	0.00577903	0.0879164	1.87467
m1761	19.92	19.22	15.03	13.95	19.57	14.49	-0.433586	0.0156702	0.127821	1.5193
m1770	22.95	21.85	18.32	17.32	22.4	17.82	-0.330001	0.0253422	0.149425	1.43364
m1792	19.21	18.86	16.93	16.66	19.035	16.795	-0.180623	0.00959582	0.109533	1.0106
m1796	21.05	18.79	12.88	14.29	19.92	13.585	-0.552203	0.0414717	0.192166	1.66054
m1800	22.34	21.77	15.33	14.89	22.055	15.11	-0.545602	0.00267669	0.0673899	1.78621
m1801	9.89	10.63	21.65	20.85	10.26	21.25	1.05043	0.00244916	0.0654975	2.24395
m1819	23.22	21.87	17.68	16.51	22.545	17.095	-0.399233	0.0258254	0.149795	1.56327
m1835	22.56	21.62	17.03	15.45	22.09	16.24	-0.443842	0.0238129	0.147609	1.62426
m1846	20.53	19.8	13.58	13.54	20.165	13.56	-0.572496	0.00304896	0.0683805	1.73975
m1851	22.25	21.41	17.95	17.19	21.83	17.57	-0.313198	0.0172219	0.134331	1.38852
m1852-1	14.48	14.88	21.58	20.29	14.68	20.935	0.512065	0.0114557	0.117405	1.68257
m1862	19.3	19.23	21.77	21.86	19.265	21.815	0.179338	0.000499433	0.046747	1.08474
m1899	21.81	21.5	14.45	14.19	21.655	14.32	-0.596669	0.000759789	0.0474109	1.8378
m1900	16.62	16.39	21.54	22.22	16.505	21.88	0.40671	0.00442945	0.0753813	1.57383
m1903	25.96	25.34	22.16	21.68	25.65	21.92	-0.226711	0.0108675	0.117405	1.30322
m1905	12.36	7.36	24.03	23.05	9.86	23.54	1.25545	0.0329743	0.167739	2.47921
m1918	17.35	16.87	21.11	21	17.11	21.055	0.299323	0.00387284	0.0752444	1.34759
m1938	19.95	18.44	14.68	14.62	19.195	14.65	-0.38983	0.0265428	0.151488	1.42197
m1946	18.74	18.95	23.8	23.78	18.845	23.79	0.336173	0.000454644	0.046747	1.50847
m1947	18.63	17.22	21.14	21.23	17.925	21.185	0.24107	0.0438896	0.195105	1.20592
m1954	27.32	26.84	24.17	24.03	27.08	24.1	-0.168195	0.00696453	0.0918141	1.16607
m1961	7.16	11.35	23.88	22.77	9.255	23.325	1.33357	0.0229143	0.143945	2.50491
m1962	22.7	22.28	25.15	24.81	22.49	24.98	0.15149	0.0115701	0.117405	1.06573
m1969	17.09	16.41	10.15	11.66	16.75	10.905	-0.619171	0.019484	0.136039	1.61772
m1987	19.55	20.14	21.86	22.33	19.845	22.095	0.154944	0.0269673	0.152978	1.00359
m1994	20.13	17.18	25.2	25.24	18.655	25.22	0.435006	0.0469607	0.201651	1.7085
m1995	19.2	17.49	23.37	23.03	18.345	23.2	0.338738	0.03076	0.161749	1.47841
m2008	17.63	16.58	11.05	8.64	17.105	9.845	-0.796955	0.0312497	0.162498	1.80428
m2017	24.83	25.57	22.59	22.33	25.2	22.46	-0.166066	0.0198771	0.136469	1.11787
m2047	20.15	19.83	15	13.72	19.99	14.36	-0.477223	0.0134536	0.122258	1.60324
m2065	16.97	17.14	20.11	19.85	17.055	19.98	0.228362	0.00280791	0.0673899	1.15736
m2066	25.27	25.74	22.22	21.98	25.505	22.1	-0.206734	0.00595169	0.0879164	1.25242
m2068	21.17	20.78	8.67	8.69	20.975	8.68	-1.2729	0.000252109	0.0446989	2.37924
m2071	17.9	17.71	15.44	14.85	17.805	15.145	-0.233441	0.0133045	0.122088	1.10181
m2074	20.51	19.6	16.8	16.05	20.055	16.425	-0.288069	0.0253831	0.149425	1.27593
m2075	17.59	17.23	15.2	14.67	17.41	14.935	-0.221219	0.0163438	0.13075	1.06002
m2076	17.89	17.58	13.8	13.7	17.735	13.75	-0.367168	0.00166614	0.0572298	1.35318
m2092	16.17	17	19.82	20.47	16.585	20.145	0.280543	0.0212279	0.140103	1.26619
m2104	21.84	21.55	16.6	14.81	21.695	15.705	-0.466139	0.0221526	0.143683	1.64801
m2105	15.8	16.46	22.75	22.66	16.13	22.705	0.493264	0.00255606	0.0664574	1.73604
m2112	21.12	20.81	8.63	7.95	20.965	8.29	-1.33854	0.000867964	0.0477891	2.41683
m2113	23.03	22.69	11.42	12.73	22.86	12.075	-0.920802	0.0039138	0.0752444	2.22104
m2146	20.01	19.35	17.15	16.61	19.68	16.88	-0.221415	0.0224122	0.143683	1.12235
m2150	21.4	21.92	14.65	14.98	21.66	14.815	-0.547975	0.00201772	0.0572298	1.77522
m2155	20.79	20.01	17.57	17.13	20.4	17.35	-0.233633	0.0208806	0.140103	1.1713
m2159	20.83	19.97	16.11	15.43	20.4	15.77	-0.371386	0.0137299	0.123569	1.4498
m2167	21.12	20.59	11.67	11.94	20.855	11.805	-0.820995	0.0010782	0.0504226	2.03899
m2181	17.4	17	12.05	12.54	17.2	12.295	-0.484337	0.00413173	0.0753813	1.49707
m2206	21.3	21.63	17.25	16.79	21.465	17.02	-0.334755	0.00403081	0.0753813	1.4317
m2253	22.31	21.13	26.58	25.6	21.72	26.09	0.264473	0.0294471	0.159321	1.39943
m2285	19.37	19.05	16.79	16.51	19.21	16.65	-0.206335	0.00682643	0.0915598	1.08219
m2293	19.18	18.69	8.41	9.43	18.935	8.92	-1.08594	0.00317647	0.0691436	2.14109
m2318	14.68	14.84	18.9	18.2	14.76	18.55	0.329726	0.00885475	0.104935	1.31217
m2336	16.66	17	9.77	10.03	16.83	9.9	-0.765535	0.00095231	0.0495201	1.78676
m2348	19.06	18.11	9.02	4.14	18.585	6.58	-1.49798	0.0403014	0.191193	2.31338
m2353	15.49	15.43	11.17	11.01	15.46	11.09	-0.479281	0.000382042	0.0446989	1.41935
m2367	22.72	22.13	19.27	18.65	22.425	18.96	-0.242149	0.0149122	0.125072	1.2542
m2370	17.94	17.83	14.36	14.49	17.885	14.425	-0.310179	0.00060505	0.0471939	1.26138
m2373	18.68	18.63	13.57	12.74	18.655	13.155	-0.503951	0.00566554	0.0879164	1.59041
m2392	23.71	23.11	20.81	19.82	23.41	20.315	-0.20458	0.0332408	0.16818	1.1759
m2414	17.27	16.95	11.27	11.36	17.11	11.315	-0.596603	0.000821599	0.0477891	1.63218
m2420	19.98	19.4	17.47	17.32	19.69	17.395	-0.17879	0.0166119	0.131769	1.01731
m2433	13.01	13.67	16.91	16.66	13.34	16.785	0.331414	0.0103302	0.113753	1.2493
m2438	18.84	18.25	12.69	9.81	18.545	11.25	-0.721105	0.0382839	0.186847	1.80494
m2439	18.93	18.5	10.82	9.54	18.715	10.18	-0.878457	0.00619923	0.0879164	1.97956
m2455	20.8	20.92	16.98	18.04	20.86	17.51	-0.25256	0.0244259	0.148458	1.22324
m2460	17.11	16.38	12.12	12.03	16.745	12.075	-0.471707	0.0061445	0.0879164	1.45995
m2473	19.92	19.44	12.25	12.29	19.68	12.27	-0.681595	0.00105464	0.0504226	1.84543
m2474	20.4	19.92	10.81	8.48	20.16	9.645	-1.06364	0.0125558	0.119921	2.19221
m2480	14.9	15.22	18.34	17.96	15.06	18.15	0.269248	0.00640005	0.0880948	1.1862
m2494	19.09	18.61	10.39	9.83	18.85	10.11	-0.898782	0.00177565	0.0572298	2.00544
m2508	17.27	16.93	10.17	8.65	17.1	9.41	-0.86173	0.0101009	0.112553	1.87656
m2511	15.59	15.22	17.73	17.88	15.405	17.805	0.208884	0.00684742	0.0915598	1.05112
m2581	19.73	21.11	15.28	16.66	20.42	15.97	-0.354619	0.044873	0.196267	1.4002
m2601	18.71	18.07	15.61	14.68	18.39	15.145	-0.28008	0.0289511	0.159321	1.20619
m2602	18.78	18.44	8.96	8.56	18.61	8.76	-1.08708	0.000709389	0.0474109	2.13009
m2612	18.84	17.5	8.92	8.6	18.17	8.76	-1.05256	0.00531598	0.0879164	2.07402
m2630	17.79	17.99	12.64	14.11	17.89	13.375	-0.419614	0.0259455	0.149795	1.419
m2645	19.83	18.91	15.35	15.12	19.37	15.235	-0.346434	0.0128952	0.120699	1.3685
m2690	14.3	14.69	8.63	8.55	14.495	8.59	-0.754825	0.00113446	0.0504226	1.65058
m2691	16.62	16.64	9.84	9.58	16.63	9.71	-0.776245	0.000354818	0.0446989	1.78653

## Sheet: JQ82-vs-PS2.filter
Table S8. Differential metabolites between JQ82 and PS2.
ID	JQ82-1	JQ82-2	PS2-1	PS2-2	control_mean	case_mean	log2_FC(case_mean/control_mean)	Pvalue	fdr	vip
m0056	31.34	31.86	29.5	29.45	31.6	29.475	-0.100433	0.0147746	0.186879	1.05766
m0229	22.57	21.67	16.83	15.06	22.12	15.945	-0.472247	0.0248902	0.207274	1.79015
m0230	21.84	20.81	15.87	15.02	21.325	15.445	-0.465406	0.0126512	0.186879	1.75442
m0362	24.91	23.93	21.51	20.39	24.42	20.95	-0.221113	0.043038	0.25496	1.32767
m0510	21.11	19.46	11.46	8.55	20.285	10.005	-1.01969	0.0254663	0.207274	2.30857
m0517	21.86	20.19	8.76	11.05	21.025	9.905	-1.08588	0.0158556	0.192738	2.40025
m0550	25.32	23.57	19.03	18.49	24.445	18.76	-0.38188	0.0249771	0.207274	1.71052
m0601	24.16	22.23	18.42	18.15	23.195	18.285	-0.343153	0.0371994	0.247712	1.57729
m0627	19.71	18.24	28.87	26.73	18.975	27.8	0.550985	0.0209594	0.207274	2.14028
m0709	19.38	16.49	28.71	26.31	17.935	27.51	0.617178	0.0363939	0.246846	2.21526
m0726	22.03	21.71	19.12	18.48	21.87	18.8	-0.218221	0.0133105	0.186879	1.26928
m0783	16.35	13.42	22.56	22.26	14.885	22.41	0.590283	0.0362307	0.246846	1.97068
m0860	22.18	20.03	11.29	8.61	21.105	9.95	-1.08482	0.0229055	0.207274	2.40588
m0861	23.56	21.73	12	8.61	22.645	10.305	-1.13585	0.0235095	0.207274	2.53201
m0867	24.46	22.35	17.45	15.32	23.405	16.385	-0.514441	0.0427017	0.25496	1.88791
m0969	25.17	24.24	21.77	20.77	24.705	21.27	-0.215983	0.0373155	0.247712	1.32464
m0981	20.89	18.97	14.7	14.04	19.93	14.37	-0.471882	0.0317555	0.226895	1.68537
m0990	27.03	24.79	11.65	8.62	25.91	10.135	-1.35416	0.013966	0.186879	2.87439
m1001	24.75	24.25	12.1	8.68	24.5	10.39	-1.23759	0.0146718	0.186879	2.72259
m1002	25.24	24.82	13.39	14.47	25.03	13.93	-0.845463	0.00271353	0.104368	2.42031
m1115	19.51	16.66	8.79	8.57	18.085	8.68	-1.05903	0.0223233	0.207274	2.2015
m1154	24.72	23.92	12.44	8.69	24.32	10.565	-1.20285	0.0188788	0.207274	2.68251
m1208	23.62	22.99	18.72	16.84	23.305	17.78	-0.390384	0.0307208	0.221855	1.6899
m1262	21.56	22.07	19.64	20.02	21.815	19.83	-0.137636	0.0247172	0.207274	1.01482
m1348	17.09	16.01	29.9	29.06	16.55	29.48	0.832905	0.0027876	0.104368	2.617
m1351	21.23	20.26	23.98	23.13	20.745	23.555	0.18327	0.0488392	0.264352	1.19226
m1369	14.51	14.6	17.35	17.04	14.555	17.195	0.240474	0.00371684	0.114163	1.17955
m1371	15.26	14.19	8.36	7.99	14.725	8.175	-0.848977	0.00738661	0.150301	1.85509
m1377	21.91	21	17.61	16.06	21.455	16.835	-0.34985	0.0358183	0.246846	1.53958
m1398	23.15	23.23	19.94	19.65	23.19	19.795	-0.228367	0.00195719	0.0964173	1.34275
m1400	21.42	20.36	17.98	16.92	20.89	17.45	-0.259585	0.0443412	0.255878	1.32039
m1401	19.12	18.83	10.92	8.81	18.975	9.865	-0.943709	0.0133907	0.186879	2.18892
m1410	18.3	17.36	22.45	21.56	17.83	22.005	0.303525	0.0232007	0.207274	1.47197
m1415	23.31	22.76	19.72	18.76	23.035	19.24	-0.259719	0.0205946	0.207274	1.40597
m1417	22.36	21.73	18.8	18	22.045	18.4	-0.260746	0.018958	0.207274	1.37807
m1421	16.26	15.65	29.94	29.12	15.955	29.53	0.888173	0.00141399	0.0825297	2.68217
m1423	26.9	26.2	23.33	23.03	26.55	23.18	-0.195831	0.0125281	0.186879	1.32693
m1424	16.6	16.51	25.53	23.04	16.555	24.285	0.552798	0.0250044	0.207274	1.99337
m1437	25.09	23.97	21.42	20.44	24.53	20.93	-0.228975	0.0401672	0.24898	1.35311
m1444	19.71	19.15	22.99	22.68	19.43	22.835	0.232961	0.00871892	0.163218	1.33992
m1447	20.32	19.78	18.03	17.63	20.05	17.83	-0.169296	0.0221498	0.207274	1.07232
m1452	10.45	9.42	22.58	21.84	9.935	22.21	1.16062	0.00265818	0.104368	2.55016
m1492	15.68	16.31	21.24	20.86	15.995	21.05	0.396199	0.00525415	0.126826	1.62987
m1509	25.62	25.54	8.79	9.79	25.58	9.29	-1.46127	0.000946785	0.0805628	2.937
m1514	19.96	19.28	16.19	14.76	19.62	15.475	-0.342386	0.0346011	0.241691	1.45995
m1518	19.07	18.45	15.33	14.45	18.76	14.89	-0.333316	0.0187994	0.207274	1.42043
m1523	21.72	21.18	19.14	17.96	21.45	18.55	-0.209558	0.0465889	0.258031	1.21405
m1532	24.58	23.35	17.93	16.72	23.965	17.325	-0.468074	0.0164647	0.197576	1.86129
m1539	17.67	15.82	25.26	22.63	16.745	23.945	0.515994	0.0464178	0.258031	1.90749
m1548	15.26	14.84	13.22	12.67	15.05	12.945	-0.217369	0.0259717	0.207774	1.04363
m1575	21.48	20.9	23.29	23.05	21.19	23.17	0.128874	0.0242161	0.207274	1.01504
m1594	15.18	15.1	18.57	18.46	15.14	18.515	0.290329	0.000405789	0.0515261	1.3381
m1595	19.36	19.37	16.55	16.45	19.365	16.5	-0.230985	0.000307476	0.0515261	1.23353
m1608	18.73	18.08	24.09	22.63	18.405	23.36	0.343943	0.0250345	0.207274	1.59879
m1617	14.7	15.26	20.44	19.13	14.98	19.785	0.401369	0.0212789	0.207274	1.57295
m1618	17.51	17.42	20.2	19.64	17.465	19.92	0.189751	0.0130828	0.186879	1.13174
m1619	19.42	18.25	14.23	14.09	18.835	14.16	-0.411595	0.015514	0.191067	1.55867
m1621	20.49	20.04	14.5	16.43	20.265	15.465	-0.389983	0.040071	0.24898	1.55519
m1634	19.61	19.16	14.86	13.24	19.385	14.05	-0.464371	0.0239421	0.207274	1.66633
m1635	18.81	18.44	15.59	14.51	18.625	15.05	-0.307477	0.0245584	0.207274	1.36328
m1636	20.66	20.28	14.65	11.85	20.47	13.25	-0.627519	0.0362241	0.246846	1.92878
m1643	23	22.68	14.75	13.62	22.84	14.185	-0.687197	0.00457171	0.121671	2.14056
m1645	22.93	22.42	17.3	17.21	22.675	17.255	-0.394088	0.00227466	0.104368	1.69256
m1646	21.33	21.22	16.57	15.9	21.275	16.235	-0.390052	0.00450647	0.121671	1.63387
m1654	16.07	15.17	22.82	21.57	15.62	22.195	0.50684	0.013444	0.186879	1.85486
m1682	22.1	21.66	27.59	26.85	21.88	27.22	0.315054	0.00643554	0.136901	1.67734
m1683	25.07	24.78	28.09	27.74	24.925	27.915	0.163447	0.00572775	0.128119	1.2561
m1684	16.92	15.94	29.24	28.17	16.43	28.705	0.80497	0.0034749	0.114163	2.54823
m1685	21.82	21.48	25.99	24.85	21.65	25.42	0.231597	0.0240004	0.207274	1.39448
m1686	24.69	24.39	26.68	26.32	24.54	26.5	0.110857	0.0139917	0.186879	1.01272
m1693	18.98	18.48	22.4	21.55	18.73	21.975	0.230512	0.0223187	0.207274	1.29646
m1700	24.21	24.59	21.99	22.73	24.4	22.36	-0.125961	0.0391458	0.248765	1.01834
m1708	21.44	21.44	18.58	18.42	21.44	18.5	-0.21278	0.000739611	0.0769195	1.24951
m1720	19.36	19.42	22.04	22.02	19.39	22.03	0.184157	0.000143449	0.0515261	1.18326
m1722	24.11	23.52	20.2	19.09	23.815	19.645	-0.277708	0.0219725	0.207274	1.47304
m1759	20.02	19.86	23.33	22.94	19.94	23.135	0.214412	0.00432376	0.121671	1.29853
m1761	19.92	19.22	15.89	15.23	19.57	15.56	-0.330802	0.0140871	0.186879	1.44811
m1762	20.15	19.59	8.61	12.4	19.87	10.505	-0.919516	0.039384	0.248765	2.17392
m1792	19.21	18.86	13.14	14.7	19.035	13.92	-0.451495	0.0235646	0.207274	1.62139
m1795	19.73	19.59	15.91	15.67	19.66	15.79	-0.316252	0.00128617	0.0825297	1.43266
m1800	22.34	21.77	14.42	12.59	22.055	13.505	-0.707612	0.0123319	0.186879	2.12038
m1801	9.89	10.63	24.98	24.07	10.26	24.525	1.25722	0.00168586	0.0876646	2.7457
m1802	18.02	17.04	14.34	13.76	17.53	14.05	-0.319256	0.0257412	0.207705	1.33927
m1837	18.51	18.25	13.77	14.52	18.38	14.145	-0.377845	0.00866895	0.163218	1.48877
m1846	20.53	19.8	17.97	17.57	20.165	17.77	-0.18241	0.0288969	0.218125	1.10892
m1851	22.25	21.41	19.64	18.86	21.83	19.25	-0.181454	0.0459744	0.258031	1.14219
m1852-1	14.48	14.88	23.23	22.34	14.68	22.785	0.634232	0.00360383	0.114163	2.06667
m1854	16.51	15.88	19.54	19	16.195	19.27	0.250808	0.017721	0.207274	1.26701
m1862	19.3	19.23	21.37	21.87	19.265	21.62	0.166384	0.0112959	0.186879	1.11472
m1899	21.81	21.5	19	18.78	21.655	18.89	-0.197077	0.00469194	0.121671	1.208
m1900	16.62	16.39	24.27	23.54	16.505	23.905	0.534409	0.00266372	0.104368	1.97789
m1903	25.96	25.34	23.64	23.18	25.65	23.41	-0.131834	0.028435	0.217565	1.07352
m1905	12.36	7.36	25.2	24.12	9.86	24.66	1.32251	0.0285903	0.217565	2.77188
m1918	17.35	16.87	19.87	20.24	17.11	20.055	0.229122	0.0104222	0.18406	1.24799
m1946	18.74	18.95	23.91	23.24	18.845	23.575	0.323076	0.00546379	0.127853	1.57686
m1954	27.32	26.84	24.04	23.41	27.08	23.725	-0.19082	0.013648	0.186879	1.32572
m1961	7.16	11.35	23.41	22.1	9.255	22.755	1.29788	0.0254323	0.207274	2.62965
m1969	17.09	16.41	8.65	9.04	16.75	8.845	-0.921227	0.0024494	0.104368	2.04262
m1974	17.95	17.58	11.77	9.57	17.765	10.67	-0.735478	0.0238367	0.207274	1.92264
m1987	19.55	20.14	21.88	22.2	19.845	22.04	0.151349	0.0225868	0.207274	1.06529
m1994	20.13	17.18	25.92	25.31	18.655	25.615	0.457427	0.0437801	0.255878	1.88764
m1995	19.2	17.49	23.79	23.18	18.345	23.485	0.356353	0.0298035	0.219654	1.63158
m1998	15.27	16.83	8.62	10.27	16.05	9.445	-0.764951	0.0282989	0.217565	1.84611
m2008	17.63	16.58	8.89	11.67	17.105	10.28	-0.734578	0.0442721	0.255878	1.84888
m2017	24.83	25.57	21.62	21.02	25.2	21.32	-0.241216	0.0147396	0.186879	1.43028
m2047	20.15	19.83	15.56	15.16	19.99	15.36	-0.3801	0.00304617	0.109662	1.56543
m2065	16.97	17.14	21.35	20.62	17.055	20.985	0.299164	0.00897143	0.164652	1.43413
m2066	25.27	25.74	21.73	21.33	25.505	21.53	-0.244432	0.00597272	0.130011	1.45195
m2068	21.17	20.78	8.59	8.67	20.975	8.63	-1.28124	0.000259907	0.0515261	2.55833
m2074	20.51	19.6	16.16	15.4	20.055	15.78	-0.345865	0.0186917	0.207274	1.4912
m2104	21.84	21.55	15.81	16.01	21.695	15.91	-0.447429	0.000925767	0.0805628	1.74978
m2105	15.8	16.46	22.28	21.79	16.13	22.035	0.45005	0.00480963	0.121671	1.76211
m2109	21.79	22.28	19.89	20.04	22.035	19.965	-0.142324	0.0149779	0.186924	1.04258
m2112	21.12	20.81	15.44	15.17	20.965	15.305	-0.45398	0.00131624	0.0825297	1.7319
m2113	23.03	22.69	13.99	13.83	22.86	13.91	-0.716703	0.000440394	0.0515261	2.17853
m2139	17.11	18.65	13.62	11.95	17.88	12.785	-0.483895	0.046276	0.258031	1.61782
m2150	21.4	21.92	18.1	16.73	21.66	17.415	-0.314703	0.0285221	0.217565	1.48701
m2159	20.83	19.97	15.36	12.61	20.4	13.985	-0.544689	0.0469145	0.258306	1.80695
m2160	18.57	18.26	14.46	12.41	18.415	13.435	-0.454885	0.0407046	0.24898	1.59837
m2165	19.09	20.01	22.53	22.38	19.55	22.455	0.199868	0.0247875	0.207274	1.22076
m2167	21.12	20.59	12.42	9.39	20.855	10.905	-0.935404	0.0230693	0.207274	2.27757
m2181	17.4	17	14.93	15.19	17.2	15.06	-0.191687	0.0121978	0.186879	1.05541
m2190	17.42	15.82	23.12	21.79	16.62	22.455	0.434116	0.0303465	0.221855	1.73457
m2192	20.23	20.26	17.25	18.04	20.245	17.645	-0.198306	0.0223422	0.207274	1.15788
m2205	12.36	16.6	25.74	24.61	14.48	25.175	0.79793	0.0396004	0.248765	2.32078
m2293	19.18	18.69	16.27	16.56	18.935	16.415	-0.206041	0.0125237	0.186879	1.14507
m2318	14.68	14.84	19.03	18.47	14.76	18.75	0.345198	0.00528442	0.126826	1.4485
m2336	16.66	17	11.08	8.09	16.83	9.585	-0.812185	0.0405267	0.24898	1.9307
m2341	16.6	15.27	9.41	10.94	15.935	10.175	-0.64717	0.0296001	0.219654	1.71253
m2348	19.06	18.11	14.96	14.13	18.585	14.545	-0.353615	0.0235191	0.207274	1.4461
m2353	15.49	15.43	12.9	13.85	15.46	13.375	-0.209001	0.0483593	0.264352	1.02077
m2370	17.94	17.83	13.46	13.52	17.885	13.49	-0.40686	0.000203137	0.0515261	1.52652
m2373	18.68	18.63	13.03	13.2	18.655	13.115	-0.508345	0.000255672	0.0515261	1.71385
m2433	13.01	13.67	20.94	20.25	13.34	20.595	0.626535	0.00430237	0.121671	1.95392
m2459	19.39	17.45	12.14	9.81	18.42	10.975	-0.747052	0.039049	0.248765	1.9491
m2460	17.11	16.38	9.22	8.63	16.745	8.925	-0.907806	0.00358232	0.114163	2.03305
m2473	19.92	19.44	14.59	12.15	19.68	13.37	-0.557731	0.0367041	0.247158	1.80214
m2474	20.4	19.92	17.01	16.94	20.16	16.975	-0.248084	0.00574891	0.128119	1.29438
m2480	14.9	15.22	20.29	20.14	15.06	20.215	0.424704	0.00117295	0.0825297	1.65141
m2494	19.09	18.61	11.29	9.31	18.85	10.3	-0.87192	0.0138999	0.186879	2.11938
m2508	17.27	16.93	12.71	10.52	17.1	11.615	-0.558007	0.0384748	0.248765	1.67919
m2511	15.59	15.22	18.16	17.59	15.405	17.875	0.214545	0.0184027	0.207274	1.13369
m2529	19.15	18.47	16.86	16.73	18.81	16.795	-0.163468	0.0282666	0.217565	1.01592
m2657	18.06	19.27	8.76	8.5	18.665	8.63	-1.1129	0.00378103	0.114163	2.30769
m2690	14.3	14.69	8.76	8.53	14.495	8.645	-0.745617	0.0014942	0.0825297	1.76306
m2691	16.62	16.64	8.8	6.61	16.63	7.705	-1.10992	0.0147222	0.186879	2.16635

## Sheet: LSDHP-vs-BJ7.filter
Table S9. Differential metabolites between LSDHP and BJ7.
ID	LSDHP-1	LSDHP-2	BJ7-1	BJ7-2	control_mean	case_mean	log2_FC(case_mean/control_mean)	Pvalue	fdr	vip
m0008	26.28	25.63	24.1	23.41	25.955	23.755	-0.127781	0.043415	0.215007	1.03595
m0087	29.03	28.26	31.58	30.84	28.645	31.21	0.123725	0.0407092	0.209361	1.11708
m0094	25.8	25.73	21.99	21.47	25.765	21.73	-0.245724	0.00420064	0.0849614	1.43239
m0137	24.82	24.23	29.03	27.96	24.525	28.495	0.216456	0.0228727	0.15391	1.39976
m0206	19.34	17.06	27.05	26.12	18.2	26.585	0.546674	0.0208866	0.150004	2.04694
m0229	21.82	21.1	17.32	16.36	21.46	16.84	-0.349758	0.0164512	0.135073	1.52235
m0230	22	21.58	16.92	15.11	21.79	16.015	-0.444242	0.0249171	0.156966	1.70057
m0235	22.24	21.71	17.2	14.8	21.975	16	-0.457791	0.0397945	0.205788	1.71915
m0248	24.09	23.1	30.38	29.1	23.595	29.74	0.333923	0.0168978	0.135399	1.74933
m0256	21.79	21.02	25.89	24.47	21.405	25.18	0.23433	0.0428542	0.215007	1.34917
m0330	20.04	20.23	24.84	24.3	20.135	24.57	0.287192	0.00413929	0.0849614	1.49351
m0362	25.95	24.81	20.72	19.38	25.38	20.05	-0.34009	0.0261733	0.160119	1.62698
m0445	24.45	24.19	27.15	26.74	24.32	26.945	0.147874	0.00844332	0.111354	1.14833
m0509	27.84	26.42	17.78	16.15	27.13	16.965	-0.677328	0.0111188	0.116935	2.26263
m0517	19.41	18.48	12.03	10.58	18.945	11.305	-0.744856	0.0124722	0.124417	1.96197
m0544	26.25	24.44	20.03	18.23	25.345	19.13	-0.405864	0.0396808	0.205788	1.74385
m0627	21.13	20.04	29.96	28.11	20.585	29.035	0.4962	0.0157623	0.135073	2.05103
m0709	21.87	20.4	30.49	28.48	21.135	29.485	0.480347	0.0215195	0.150004	2.03351
m0739	17.81	15.78	25.57	23.67	16.795	24.62	0.551799	0.0301447	0.177451	1.96237
m0776	12.15	8.65	19.67	18.32	10.4	18.995	0.869036	0.0444706	0.217929	2.04978
m0783	17.17	15.8	23.07	20.95	16.485	22.01	0.417005	0.0484213	0.228495	1.62835
m0860	22.61	21.29	8.81	8.61	21.95	8.71	-1.33348	0.00253231	0.0750229	2.58746
m0861	25.3	23.98	8.82	8.6	24.64	8.71	-1.50026	0.00175958	0.0733383	2.83996
m0925	23.09	22.55	18.81	17.7	22.82	18.255	-0.322007	0.0177928	0.135399	1.51421
m0969	17.77	16.7	23.44	22.78	17.235	23.11	0.423176	0.0112548	0.11705	1.71929
m0977	22.2	19.72	2.93	8.78	20.96	5.855	-1.8399	0.0415028	0.211123	2.68419
m0990	26.77	24.98	15.36	12.89	25.875	14.125	-0.873308	0.016435	0.135073	2.42807
m1001	22.43	22.32	12.77	8.68	22.375	10.725	-1.06091	0.0294787	0.175745	2.41395
m1002	23.67	23.62	16.08	15.05	23.645	15.565	-0.60323	0.00404735	0.0849614	2.02742
m1079	29.55	27.79	19.7	17.79	28.67	18.745	-0.613036	0.0166926	0.135399	2.22957
m1089	25.11	23.46	18.68	17.05	24.285	17.865	-0.44293	0.0311142	0.178102	1.77994
m1107	18.87	18.75	21.96	20.95	18.81	21.455	0.189814	0.0350362	0.187393	1.13093
m1115	9.12	8.57	20.25	18.48	8.845	19.365	1.13052	0.00767125	0.111354	2.29745
m1154	20.53	20.15	11.7	8.69	20.34	10.195	-0.996458	0.0216352	0.150004	2.25823
m1174	9.04	10.43	20.26	19.47	9.735	19.865	1.02898	0.00616996	0.0999262	2.2535
m1233	14.26	14.15	21.76	21.15	14.205	21.455	0.594915	0.00182235	0.0733383	1.91501
m1248	18.51	17.72	21.28	20.4	18.115	20.84	0.20217	0.0439994	0.216755	1.14842
m1262	19.51	19.84	22.01	22.38	19.675	22.195	0.173871	0.00953833	0.116935	1.12732
m1292	21.66	21.3	19.32	18.88	21.48	19.1	-0.169421	0.0139664	0.126119	1.0936
m1346	19.04	18.81	16.47	15.94	18.925	16.205	-0.223854	0.0110921	0.116935	1.17229
m1348	17.79	17.31	28.63	27.88	17.55	28.255	0.687035	0.00172528	0.0733383	2.32888
m1371	9.19	9.09	11.53	11.39	9.14	11.46	0.326341	0.00137202	0.0733383	1.08455
m1386	19.51	18.67	22.54	21.77	19.09	22.155	0.214815	0.0328619	0.184184	1.22651
m1401	17.75	18.05	11.28	8.81	17.9	10.045	-0.833482	0.0241782	0.156788	1.98759
m1403	11.03	12.37	18.68	16.88	11.7	17.78	0.603747	0.0324088	0.182739	1.71268
m1415	22.02	21.74	19.53	19.21	21.88	19.37	-0.175789	0.00709819	0.10716	1.12637
m1417	15.34	15.16	19.5	18.82	15.25	19.16	0.329288	0.00799436	0.111354	1.40011
m1421	18.5	18.46	29.43	28.67	18.48	29.05	0.652573	0.00129353	0.0733383	2.31305
m1444	25.84	25.41	18.53	17.92	25.625	18.225	-0.491633	0.00253326	0.0750229	1.93833
m1447	22.85	22.92	13.26	12.87	22.885	13.065	-0.808695	0.000406773	0.0733383	2.23565
m1448	24.39	24.29	8.77	10.04	24.34	9.405	-1.37183	0.001814	0.0733383	2.74756
m1449	11.81	12.51	17.37	17.48	12.16	17.425	0.519015	0.00449775	0.0849614	1.62938
m1452	11.4	11.71	22.46	21.65	11.555	22.055	0.932589	0.00170132	0.0733383	2.30343
m1497	23.93	23.63	18.53	18.49	23.78	18.51	-0.361444	0.000823526	0.0733383	1.6347
m1498	22.55	21.91	14.1	14.91	22.23	14.505	-0.615958	0.00443488	0.0849614	1.97024
m1509	26.52	26.46	8.82	12.11	26.49	10.465	-1.33988	0.0103772	0.116935	2.82701
m1514	20.03	19.58	16.93	16.45	19.805	16.69	-0.246881	0.0109703	0.116935	1.25237
m1523	21.98	21.75	16.79	15.03	21.865	15.91	-0.45869	0.0214968	0.150004	1.7302
m1539	15.69	13.45	23.83	21.09	14.57	22.46	0.624357	0.0467976	0.226956	1.95012
m1556	21.49	20.76	18.21	17.6	21.125	17.905	-0.238589	0.0211319	0.150004	1.266
m1562	12.18	10.91	15.52	14.72	11.545	15.12	0.38919	0.0413543	0.211123	1.32124
m1563	13.9	14.81	16.85	17.01	14.355	16.93	0.238029	0.0307126	0.177451	1.12138
m1565	10.96	9.54	15.78	14.91	10.25	15.345	0.582145	0.0256839	0.159206	1.58993
m1575	23.44	23.22	20.37	20.06	23.33	20.215	-0.20676	0.00370233	0.0845214	1.25705
m1595	21.33	21.35	12.75	11.08	21.34	11.915	-0.840781	0.00775881	0.111354	2.18808
m1631	17.89	17.33	20.41	19.74	17.61	20.075	0.189005	0.0299691	0.177451	1.10029
m1634	19.77	19.62	14.49	15.01	19.695	14.75	-0.417114	0.00298113	0.0750229	1.57882
m1635	19.27	19.12	16.18	16.18	19.195	16.18	-0.246519	0.000618223	0.0733383	1.23652
m1636	21.6	21.47	14.16	14.73	21.535	14.445	-0.576113	0.00169556	0.0733383	1.89302
m1637	22.22	22.06	13.15	14.41	22.14	13.78	-0.684079	0.00572106	0.099165	2.04846
m1643	22.55	22.48	15.88	14.9	22.515	15.39	-0.548893	0.00472008	0.0849614	1.90348
m1645	21.68	23.2	15.1	15.66	22.44	15.38	-0.545017	0.0129069	0.124545	1.88541
m1646	23.12	23.08	12.44	13.23	23.1	12.835	-0.84781	0.00148123	0.0733383	2.2787
m1654	15.48	14.49	20.27	19.41	14.985	19.84	0.404893	0.0177552	0.135399	1.55628
m1674	20.3	19.99	24.2	24.02	20.145	24.11	0.25921	0.00203717	0.0733383	1.41858
m1675	19.15	18.61	21.8	21.59	18.88	21.695	0.200504	0.0104256	0.116935	1.1917
m1678	16.53	16.33	19.05	18.92	16.43	18.985	0.208528	0.00217197	0.0750229	1.13855
m1684	18.8	17.99	28.54	27.49	18.395	28.015	0.606886	0.0047171	0.0849614	2.20402
m1693	17.33	17.33	19.62	19.33	17.33	19.475	0.168352	0.00453855	0.0849614	1.03888
m1708	11.85	14.26	22.23	22.06	13.055	22.145	0.762379	0.017206	0.135399	2.12103
m1712	13.93	11.49	22.4	20.07	12.71	21.235	0.74048	0.0369959	0.196751	2.04062
m1721	19.99	19.79	11.48	12.16	19.89	11.82	-0.750813	0.00192304	0.0733383	2.01901
m1722	21.79	21.43	16.18	15.03	21.61	15.605	-0.469691	0.00991772	0.116935	1.74343
m1728-1	15.39	8.8	28.46	27.2	12.095	27.83	1.20223	0.0425723	0.215007	2.78103
m1758	23.94	23.5	16.96	16.61	23.72	16.785	-0.498931	0.00163909	0.0733383	1.87591
m1761	22.25	21.9	12.83	12.47	22.075	12.65	-0.803276	0.000708742	0.0733383	2.18829
m1762	24.07	23.63	13.41	11.09	23.85	12.25	-0.961208	0.0102014	0.116935	2.42405
m1795	16.86	16.38	19.34	18.74	16.62	19.04	0.196113	0.0242887	0.156788	1.09342
m1800	22.54	22.07	11.78	13.61	22.305	12.695	-0.813107	0.0095257	0.116935	2.18925
m1801	12.71	13.25	22.16	21.34	12.98	21.75	0.744725	0.00311876	0.0750229	2.10187
m1802	17.62	16.59	21.08	20.2	17.105	20.64	0.271025	0.0348112	0.18726	1.3163
m1837	19.79	19.49	13.41	13.31	19.64	13.36	-0.555875	0.000633298	0.0733383	1.78521
m1846	21.08	20.72	12.5	13.58	20.9	13.04	-0.680559	0.00520355	0.0918967	1.98647
m1851	21.86	21.18	18.09	17.47	21.52	17.78	-0.275423	0.0147997	0.129463	1.36912
m1852-1	13.5	14.67	21.83	20.59	14.085	21.21	0.590585	0.0140132	0.126119	1.87795
m1854	13.3	13.84	17.56	17.64	13.57	17.6	0.375155	0.00455586	0.0849614	1.42543
m1856	21.69	21.14	17.01	16.01	21.415	16.51	-0.375282	0.0132657	0.125129	1.5721
m1893	24.98	24.37	20.5	20.12	24.675	20.31	-0.28086	0.00670894	0.104713	1.48378
m1899	23.44	23.23	8.97	12.51	23.335	10.74	-1.1195	0.0192484	0.142988	2.49064
m1900	16.64	16.73	22.93	22.81	16.685	22.87	0.454905	0.00014701	0.0688008	1.77175
m1903	25.45	25.02	22.68	22.18	25.235	22.43	-0.169996	0.0135386	0.125467	1.18729
m1905	11.2	11.37	24.06	23.09	11.285	23.575	1.06285	0.00160131	0.0733383	2.49271
m1917	20	19.6	22.15	21.74	19.8	21.945	0.148392	0.0173646	0.135399	1.03406
m1918	18.19	18.28	20.96	21.27	18.235	21.115	0.211558	0.00312595	0.0750229	1.21001
m1943	16.22	16.59	19.42	18.99	16.405	19.205	0.227346	0.0101062	0.116935	1.18069
m1961	8.23	8.54	24.17	22.99	8.385	23.58	1.49168	0.00160783	0.0733383	2.77147
m1969	14.68	15.15	10.14	10.43	14.915	10.285	-0.536222	0.00353808	0.0827912	1.53182
m1987	19.75	20.16	22.04	22.47	19.955	22.255	0.157379	0.0162762	0.135073	1.07339
m1998	9	10.02	14.62	16.23	9.51	15.425	0.697753	0.0249872	0.156966	1.71684
m2012	18.79	18.8	21.51	20.77	18.795	21.14	0.169626	0.0240068	0.156788	1.07153
m2025	22.18	21.64	24.67	24.04	21.91	24.355	0.152628	0.0276062	0.167788	1.09736
m2068	19.69	19.49	8.62	8.68	19.59	8.65	-1.17935	9.1061e-05	0.0688008	2.35695
m2072	13.78	12.96	16.48	16.04	13.37	16.26	0.282328	0.0249554	0.156966	1.19844
m2074	17.07	16.22	19.58	18.77	16.645	19.175	0.204138	0.049852	0.233307	1.10405
m2075	13.05	12.43	19.11	18.89	12.74	19	0.576634	0.00274969	0.0750229	1.78279
m2076	12.64	11.48	19.2	19.02	12.06	19.11	0.664098	0.00686	0.105262	1.89037
m2104	22.67	22.19	16.62	17.01	22.43	16.815	-0.415681	0.00301927	0.0750229	1.68209
m2105	17.46	18.2	22.08	21.61	17.83	21.845	0.292996	0.0117093	0.120439	1.41256
m2112	19.76	19.69	8.59	10.2	19.725	9.395	-1.07006	0.00602934	0.0999262	2.27692
m2113	21.43	21.21	12.7	13.5	21.32	13.1	-0.702641	0.00253736	0.0750229	2.03646
m2116	21.33	21.27	9.99	5.06	21.3	7.525	-1.50109	0.0305661	0.177451	2.62399
m2125	21.49	21.64	24.68	24.17	21.565	24.425	0.179667	0.00852702	0.111354	1.19514
m2130	13.4	12.39	16.34	16.12	12.895	16.23	0.331851	0.0231852	0.15391	1.29122
m2139	19	19.66	10.89	8.67	19.33	9.78	-0.982935	0.014387	0.12825	2.19996
m2150	22.32	21.87	16.14	15.96	22.095	16.05	-0.461147	0.00160319	0.0733383	1.75039
m2154	16.88	16.01	18.88	18.69	16.445	18.785	0.191932	0.0343514	0.185855	1.07623
m2181	17.03	17.36	14.46	15.38	17.195	14.92	-0.204742	0.0431776	0.215007	1.0456
m2183	9.94	9.47	15.3	14.15	9.705	14.725	0.601468	0.0149684	0.129726	1.58029
m2196	8.23	9.21	14.38	12.49	8.72	13.435	0.623596	0.0473771	0.228495	1.49359
m2205	13.58	13.95	24.03	23.02	13.765	23.525	0.77319	0.00302274	0.0750229	2.21782
m2213	16.15	16.7	20.32	19.79	16.425	20.055	0.288069	0.0108882	0.116935	1.3436
m2230	20.19	19.68	22.49	21.95	19.935	22.22	0.156555	0.0254135	0.15858	1.06254
m2285	19.71	19.36	16.37	15.99	19.535	16.18	-0.27185	0.00587574	0.0999262	1.30282
m2306	9.14	8.74	14.65	14.86	8.94	14.755	0.722857	0.00150557	0.0733383	1.72099
m2317	15.46	16.17	19.75	19.84	15.815	19.795	0.323843	0.00798704	0.111354	1.4132
m2318	16.42	16.72	20.2	20.34	16.57	20.27	0.290772	0.00199547	0.0733383	1.36923
m2334	23.68	23.06	21	20.3	23.37	20.65	-0.178516	0.0282987	0.169792	1.16087
m2341	9.32	9.19	16.35	14.63	9.255	15.49	0.743032	0.0186015	0.139288	1.7542
m2348	17.62	17.95	14.91	14.14	17.785	14.525	-0.292123	0.016111	0.135073	1.28498
m2370	8.9	10.04	15.62	15.57	9.47	15.595	0.719647	0.00856572	0.111354	1.7513
m2438	18.18	17.48	13.04	11.55	17.83	12.295	-0.536235	0.0214076	0.150004	1.66494
m2439	18.09	17.66	11.77	12.85	17.875	12.31	-0.538112	0.0107331	0.116935	1.66407
m2455	21.11	21.4	18.95	19.23	21.255	19.09	-0.154985	0.0085561	0.111354	1.04396
m2473	18.36	17.97	14.76	13.91	18.165	14.335	-0.341619	0.0145805	0.128748	1.389
m2474	18.75	18.61	15.73	15.91	18.68	15.82	-0.239745	0.00158554	0.0733383	1.20221
m2480	12.38	12.46	16.2	15.63	12.42	15.915	0.357722	0.00671239	0.104713	1.32342
m2511	10.23	9.57	16.54	16.88	9.9	16.71	0.755211	0.00295818	0.0750229	1.86242
m2529	18.65	18.09	15.74	15.17	18.37	15.455	-0.249278	0.0182722	0.137926	1.20712
m2584	17.17	16.77	14.94	14.64	16.97	14.79	-0.198365	0.0128974	0.124545	1.04567
m2602	19.35	18.55	13.67	14.4	18.95	14.035	-0.433169	0.0119216	0.121289	1.56225
m2612	20.13	18.45	13.74	13.81	19.29	13.775	-0.485801	0.0224592	0.153444	1.64685
m2645	19.84	18.81	13.93	15.29	19.325	14.61	-0.403512	0.0312059	0.178102	1.50944
m2657	18.07	19.42	8.8	8.5	18.745	8.65	-1.11573	0.00465892	0.0849614	2.26601
m2691	9.09	8.52	12.19	12.55	8.805	12.37	0.490451	0.00882222	0.113118	1.34628

## Sheet: LSDHP-vs-G14.filter
Table S10. Differential metabolites between LSDHP and G14.
ID	LSDHP-1	LSDHP-2	G14-1	G14-2	control_mean	case_mean	log2_FC(case_mean/control_mean)	Pvalue	fdr	vip
m0094	25.8	25.73	22.03	21.85	25.765	21.94	-0.231849	0.000636753	0.0458462	1.39644
m0137	24.82	24.23	29.21	28.5	24.525	28.855	0.234568	0.0111732	0.111257	1.4773
m0161	28.46	27.79	31.03	30.58	28.125	30.805	0.131311	0.0219304	0.141486	1.15837
m0229	21.82	21.1	16.75	14.54	21.46	15.645	-0.455948	0.0376983	0.188693	1.69521
m0230	22	21.58	16.73	17.36	21.79	17.045	-0.354318	0.0063056	0.0894249	1.5443
m0235	22.24	21.71	17.55	16.64	21.975	17.095	-0.362289	0.0114427	0.111566	1.56955
m0248	24.09	23.1	29	27.87	23.595	28.435	0.269187	0.0232502	0.143713	1.55262
m0279	25.59	24.35	20.6	19.66	24.97	20.13	-0.310849	0.024879	0.150193	1.5482
m0362	25.95	24.81	19.76	19.45	25.38	19.605	-0.37247	0.0103009	0.108481	1.7018
m0383	22.37	21.25	26.74	25.4	21.81	26.07	0.257401	0.0395412	0.192111	1.44417
m0391	23.39	21.72	16.92	15.64	22.555	16.28	-0.470347	0.0269771	0.153034	1.76087
m0509	27.84	26.42	16.4	14.36	27.13	15.38	-0.818834	0.0110027	0.111099	2.43494
m0517	19.41	18.48	11.98	11.35	18.945	11.665	-0.699631	0.00589945	0.0874611	1.91859
m0544	26.25	24.44	19.22	16.98	25.345	18.1	-0.485711	0.0373049	0.187728	1.88582
m0550	24.74	23.17	18.9	19.38	23.955	19.14	-0.323736	0.0278553	0.157064	1.5324
m0627	21.13	20.04	28.27	26.43	20.585	27.35	0.409947	0.0240856	0.147347	1.83213
m0645	20.37	18.67	11.96	12.47	19.52	12.215	-0.676299	0.014439	0.12399	1.90486
m0709	21.87	20.4	28.76	26.72	21.135	27.74	0.392334	0.034374	0.180689	1.80183
m0783	17.17	15.8	22.8	21.39	16.485	22.095	0.422566	0.0293566	0.16259	1.66714
m0860	22.61	21.29	11.8	8.6	21.95	10.2	-1.10565	0.0210159	0.139282	2.42684
m0861	25.3	23.98	8.84	8.6	24.64	8.72	-1.4986	0.00177081	0.0479488	2.84226
m0925	23.09	22.55	19.86	18.58	22.82	19.22	-0.24769	0.035272	0.182401	1.33431
m0938	25.32	23.59	14.62	12.16	24.455	13.39	-0.868974	0.0179717	0.135658	2.35479
m0990	26.77	24.98	15.06	11.19	25.875	13.125	-0.979241	0.0268395	0.153034	2.52038
m1001	22.43	22.32	9.24	8.68	22.375	8.96	-1.32032	0.000452149	0.0458462	2.61572
m1002	23.67	23.62	11.88	11.65	23.645	11.765	-1.00703	9.8119e-05	0.0153066	2.46126
m1079	29.55	27.79	20.09	18.28	28.67	19.185	-0.579563	0.0172545	0.133313	2.17864
m1089	25.11	23.46	18.07	17.57	24.285	17.82	-0.446568	0.0173192	0.133313	1.79288
m1091	26.36	24.05	13.22	9.92	25.205	11.57	-1.12332	0.0211303	0.139282	2.60995
m1154	20.53	20.15	12.46	8.7	20.34	10.58	-0.94298	0.0354987	0.182565	2.20251
m1217	21.93	21.68	19.69	19.3	21.805	19.495	-0.161555	0.00990503	0.106564	1.08041
m1270	13.88	13.41	11.65	11.39	13.645	11.52	-0.244232	0.0155996	0.13024	1.03022
m1275	21.62	21.15	18.85	18.55	21.385	18.7	-0.193561	0.01061	0.110344	1.16181
m1288	20.22	19.86	17.58	17.32	20.04	17.45	-0.199655	0.00726928	0.0922582	1.14359
m1292	21.66	21.3	18.05	17.53	21.48	17.79	-0.271927	0.00726432	0.0922582	1.367
m1348	17.79	17.31	28.03	27.31	17.55	27.67	0.656852	0.00182287	0.0479488	2.26863
m1380	21.73	21.3	19.14	18.62	21.515	18.88	-0.188484	0.0160013	0.13024	1.14966
m1386	19.51	18.67	21.91	21.19	19.09	21.55	0.174871	0.0470269	0.214294	1.09521
m1388	18.07	17.32	13	14	17.695	13.5	-0.390382	0.0214843	0.140625	1.43591
m1391	16.82	16.53	13.92	13.87	16.675	13.895	-0.263121	0.00278964	0.059802	1.18668
m1398	20.93	20.98	18.46	18.6	20.955	18.53	-0.177432	0.000938204	0.0462189	1.11068
m1400	19.16	18.71	16.89	15.98	18.935	16.435	-0.204284	0.0388383	0.191759	1.10937
m1401	17.75	18.05	11.23	8.83	17.9	10.03	-0.835638	0.022808	0.143277	1.99114
m1415	22.02	21.74	19.29	19.31	21.88	19.3	-0.181012	0.00294648	0.059802	1.14253
m1421	18.5	18.46	28.92	28.06	18.48	28.49	0.624491	0.00184419	0.0479488	2.2538
m1423	26.37	26.01	23.74	23.47	26.19	23.605	-0.149924	0.00749105	0.0922582	1.14242
m1437	24.16	23.22	19.28	18.43	23.69	18.855	-0.329331	0.0167457	0.131714	1.55524
m1444	25.84	25.41	18.92	18.65	25.625	18.785	-0.447971	0.00137472	0.0479488	1.86486
m1447	22.85	22.92	14.58	11.87	22.885	13.225	-0.791135	0.0191255	0.136071	2.20796
m1448	24.39	24.29	12.48	11.75	24.34	12.115	-1.00653	0.000906924	0.0462189	2.49716
m1449	11.81	12.51	15.29	14.82	12.16	15.055	0.308099	0.0205541	0.139282	1.19343
m1452	11.4	11.71	20.85	20.17	11.555	20.51	0.82781	0.0017366	0.0479488	2.13059
m1497	23.93	23.63	18.49	18.5	23.78	18.495	-0.362613	0.000805471	0.0462189	1.6388
m1498	22.55	21.91	13.84	14.54	22.23	14.19	-0.647633	0.00346113	0.0623004	2.01493
m1509	26.52	26.46	8.88	12.53	26.49	10.705	-1.30716	0.0131084	0.119337	2.80716
m1514	20.03	19.58	16.55	16.17	19.805	16.36	-0.275692	0.00722832	0.0922582	1.31936
m1523	21.98	21.75	15.77	14.68	21.865	15.225	-0.522181	0.00696339	0.0922582	1.83695
m1556	21.49	20.76	18.36	17.63	21.125	17.995	-0.231355	0.0261358	0.15122	1.24556
m1565	10.96	9.54	15.32	14.74	10.25	15.03	0.552221	0.0247903	0.150193	1.54732
m1575	23.44	23.22	19.77	19.4	23.33	19.585	-0.252437	0.00328675	0.0623004	1.38
m1586	22.96	20.85	15.89	13.95	21.905	14.92	-0.554013	0.0396125	0.192111	1.84664
m1594	14.22	14.47	16.73	16.62	14.345	16.675	0.217139	0.00341772	0.0623004	1.08484
m1614	20.5	19.67	11.26	8.69	20.085	9.975	-1.00973	0.0173762	0.133313	2.25596
m1619	16.55	14.89	10.01	10.65	15.72	10.33	-0.605761	0.0261727	0.15122	1.62279
m1626	19.92	19.86	17.13	16.2	19.89	16.665	-0.255222	0.0202444	0.139282	1.27455
m1634	19.77	19.62	10.07	11.6	19.695	10.835	-0.86213	0.00744286	0.0922582	2.1106
m1635	19.27	19.12	12.82	13.18	19.195	13	-0.562219	0.000989331	0.0463007	1.77363
m1636	21.6	21.47	11.94	12.57	21.535	12.255	-0.813313	0.00119909	0.0479488	2.17064
m1637	22.22	22.06	11.99	12.01	22.14	12	-0.883621	6.32115e-05	0.0153066	2.27262
m1643	22.55	22.48	11.58	11.68	22.515	11.63	-0.953035	3.14376e-05	0.0147128	2.35482
m1645	21.68	23.2	15.24	15.17	22.44	15.205	-0.561527	0.0108777	0.111099	1.91799
m1646	23.12	23.08	12.46	14.35	23.1	13.405	-0.785122	0.00937181	0.104429	2.20542
m1654	15.48	14.49	20.21	19.37	14.985	19.79	0.401253	0.0177679	0.13521	1.55285
m1678	16.53	16.33	20.52	20.41	16.43	20.465	0.316826	0.000799043	0.0462189	1.43431
m1682	22.19	21.96	26.95	26.02	22.075	26.485	0.262762	0.0115933	0.111869	1.48701
m1684	18.8	17.99	28.09	27.1	18.395	27.595	0.585093	0.00479807	0.0787893	2.16025
m1685	21.69	21.57	26	25.28	21.63	25.64	0.245363	0.00818201	0.0957295	1.42052
m1693	17.33	17.33	22.42	21.89	17.33	22.155	0.354361	0.00300288	0.059802	1.56312
m1694	20.22	20.48	22.56	22.85	20.35	22.705	0.157981	0.00676888	0.0922582	1.09175
m1712	13.93	11.49	23.09	20.98	12.71	22.035	0.793833	0.0286378	0.160509	2.15178
m1720	22.29	22.46	19.13	19.43	22.375	19.28	-0.214783	0.00308876	0.0602309	1.25346
m1721	19.99	19.79	12.54	8.7	19.89	10.62	-0.90526	0.0404246	0.194038	2.14273
m1722	21.79	21.43	16.66	15.65	21.61	16.155	-0.419718	0.00952133	0.104847	1.66239
m1728-1	15.39	8.8	28.18	26.95	12.095	27.565	1.18843	0.0438795	0.205356	2.76496
m1758	23.94	23.5	17.08	16.9	23.72	16.99	-0.481418	0.00124511	0.0479488	1.84945
m1761	22.25	21.9	15.03	13.95	22.075	14.49	-0.607356	0.00555416	0.0866448	1.96358
m1762	24.07	23.63	15.98	13.45	23.85	14.715	-0.696702	0.0191894	0.136071	2.14463
m1770	22.19	21.45	18.32	17.32	21.82	17.82	-0.292154	0.0233381	0.143713	1.41179
m1785	21.07	20.35	17.92	17.38	20.71	17.65	-0.230659	0.0209491	0.139282	1.23364
m1796	20.11	18.03	12.88	14.29	19.07	13.585	-0.48929	0.0486727	0.219027	1.61211
m1800	22.54	22.07	15.33	14.89	22.305	15.11	-0.561863	0.00199573	0.0491579	1.91263
m1801	12.71	13.25	21.65	20.85	12.98	21.25	0.711172	0.00338803	0.0623004	2.04387
m1819	22.48	21.25	17.68	16.51	21.865	17.095	-0.355049	0.0302354	0.166472	1.53395
m1837	19.79	19.49	11.04	14.03	19.64	12.535	-0.647833	0.0419278	0.200227	1.84853
m1846	21.08	20.72	13.58	13.54	20.9	13.56	-0.624146	0.000608255	0.0458462	1.93201
m1851	21.86	21.18	17.95	17.19	21.52	17.57	-0.292564	0.0162587	0.13024	1.40705
m1852-1	13.5	14.67	21.58	20.29	14.085	20.935	0.571757	0.0157782	0.13024	1.84201
m1854	13.3	13.84	16.84	16.31	13.57	16.575	0.288588	0.0154828	0.13024	1.22023
m1856	21.69	21.14	17.16	16.2	21.415	16.68	-0.360502	0.0133763	0.119337	1.54472
m1893	24.98	24.37	20.86	20.82	24.675	20.84	-0.243695	0.00629243	0.0894249	1.38967
m1899	23.44	23.23	14.45	14.19	23.335	14.32	-0.704464	0.00034343	0.0401813	2.1433
m1900	16.64	16.73	21.54	22.22	16.685	21.88	0.391061	0.00433013	0.072375	1.62664
m1902	23.43	23.37	21.34	21.14	23.4	21.24	-0.139725	0.00232809	0.0558742	1.04907
m1903	25.45	25.02	22.16	21.68	25.235	21.92	-0.203178	0.00931607	0.104429	1.29361
m1905	11.2	11.37	24.03	23.05	11.285	23.54	1.06071	0.00164275	0.0479488	2.49339
m1918	18.19	18.28	21.11	21	18.235	21.055	0.207453	0.000634424	0.0458462	1.19705
m1938	18.76	17.69	14.68	14.62	18.225	14.65	-0.315018	0.0217359	0.141283	1.32778
m1961	8.23	8.54	23.88	22.77	8.385	23.325	1.47599	0.00148434	0.0479488	2.75312
m1969	14.68	15.15	10.15	11.66	14.915	10.905	-0.451774	0.0367532	0.185951	1.39781
m1987	19.75	20.16	21.86	22.33	19.955	22.095	0.14697	0.0205821	0.139282	1.03345
m2008	17.12	17.46	11.05	8.64	17.29	9.845	-0.812475	0.0256928	0.15122	1.93464
m2044	18.24	18.2	16.11	16.16	18.22	16.135	-0.175329	0.000235699	0.0315164	1.03001
m2053	19.2	19.8	16.4	17.18	19.5	16.79	-0.215872	0.0314199	0.169994	1.15628
m2068	19.69	19.49	8.67	8.69	19.59	8.68	-1.17435	8.48431e-05	0.0153066	2.3572
m2075	13.05	12.43	15.2	14.67	12.74	14.935	0.229332	0.0328308	0.175598	1.04189
m2079	18.69	18.13	20.37	20.6	18.41	20.485	0.154078	0.0206243	0.139282	1.02493
m2104	22.67	22.19	16.6	14.81	22.43	15.705	-0.514206	0.0184613	0.136071	1.83965
m2105	17.46	18.2	22.75	22.66	17.83	22.705	0.348703	0.00579487	0.0874611	1.56669
m2112	19.76	19.69	8.63	7.95	19.725	8.29	-1.25058	0.00089224	0.0462189	2.41524
m2113	21.43	21.21	11.42	12.73	21.32	12.075	-0.820184	0.00512155	0.0812504	2.15929
m2130	13.4	12.39	15.99	16.34	12.895	16.165	0.326062	0.0256891	0.15122	1.2842
m2139	19	19.66	12.87	9.83	19.33	11.35	-0.768149	0.0359548	0.1839	1.99563
m2146	18.84	19.05	17.15	16.61	18.945	16.88	-0.166502	0.0191186	0.136071	1.0224
m2150	22.32	21.87	14.65	14.98	22.095	14.815	-0.576661	0.00146568	0.0479488	1.92122
m2155	19.6	19.24	17.57	17.13	19.42	17.35	-0.162608	0.0183398	0.136071	1.0178
m2167	18.3	17.9	11.67	11.94	18.1	11.805	-0.616592	0.0014661	0.0479488	1.78653
m2181	17.03	17.36	12.05	12.54	17.195	12.295	-0.483917	0.00361421	0.0638284	1.57705
m2183	9.94	9.47	14.83	13.43	9.705	14.13	0.541961	0.0267336	0.153034	1.47711
m2196	8.23	9.21	14.03	12.83	8.72	13.43	0.623059	0.0260005	0.15122	1.51671
m2205	13.58	13.95	23.06	22.03	13.765	22.545	0.711803	0.00386201	0.0669416	2.1057
m2206	20.2	20.39	17.25	16.79	20.295	17.02	-0.253893	0.00572403	0.0874611	1.29271
m2213	16.15	16.7	19.78	18.71	16.425	19.245	0.22859	0.0426145	0.202046	1.16147
m2234	20.17	19.84	18.02	17.86	20.005	17.94	-0.157181	0.00779331	0.092744	1.02007
m2269	20.39	20.84	18.05	18.59	20.615	18.32	-0.170275	0.0226585	0.143277	1.06926
m2285	19.71	19.36	16.79	16.51	19.535	16.65	-0.230539	0.00598024	0.0874611	1.20809
m2293	18.72	17.55	8.41	9.43	18.135	8.92	-1.02366	0.00701858	0.0922582	2.15049
m2306	9.14	8.74	14.04	14.07	8.94	14.055	0.652737	0.00153393	0.0479488	1.61606
m2334	23.68	23.06	21.26	20.46	23.37	20.86	-0.163919	0.0383283	0.190826	1.10963
m2348	17.62	17.95	9.02	4.14	17.785	6.58	-1.4345	0.0444819	0.206114	2.35391
m2367	21.36	20.87	19.27	18.65	21.115	18.96	-0.155309	0.0320129	0.172207	1.03142
m2370	8.9	10.04	14.36	14.49	9.47	14.425	0.607135	0.0131415	0.119337	1.57239
m2373	17.55	16.79	13.57	12.74	17.17	13.155	-0.384279	0.0190811	0.136071	1.4164
m2392	23.26	22.76	20.81	19.82	23.01	20.315	-0.179716	0.0398287	0.192163	1.15117
m2414	18.95	18.56	11.27	11.36	18.755	11.315	-0.729039	0.000722746	0.0462189	1.94434
m2420	20.04	19.57	17.47	17.32	19.805	17.395	-0.187192	0.0103149	0.108481	1.09956
m2438	18.18	17.48	12.69	9.81	17.83	11.25	-0.664382	0.047163	0.214294	1.79665
m2439	18.09	17.66	10.82	9.54	17.875	10.18	-0.812206	0.00761029	0.0925095	1.97611
m2453	18.57	18.59	15.91	16.47	18.58	16.19	-0.198648	0.0134658	0.119337	1.09231
m2455	21.11	21.4	16.98	18.04	21.255	17.51	-0.279623	0.0208565	0.139282	1.36295
m2473	18.36	17.97	12.25	12.29	18.165	12.27	-0.566026	0.00110389	0.0479488	1.73008
m2474	18.75	18.61	10.81	8.48	18.68	9.645	-0.953641	0.01628	0.13024	2.13672
m2480	12.38	12.46	18.34	17.96	12.42	18.15	0.547304	0.00114626	0.0479488	1.70574
m2494	17.1	16.71	10.39	9.83	16.905	10.11	-0.741667	0.00251205	0.058782	1.85915
m2508	15.55	15.33	10.17	8.65	15.44	9.41	-0.714406	0.0158338	0.13024	1.74511
m2511	10.23	9.57	17.73	17.88	9.9	17.805	0.846782	0.0018277	0.0479488	2.00936
m2581	19.84	21.22	15.28	16.66	20.53	15.97	-0.362369	0.0428697	0.202046	1.493
m2601	18.87	18.54	15.61	14.68	18.705	15.145	-0.304582	0.0186729	0.136071	1.33769
m2602	19.35	18.55	8.96	8.56	18.95	8.76	-1.1132	0.00192057	0.0485851	2.27485
m2612	20.13	18.45	8.92	8.6	19.29	8.76	-1.13885	0.00652994	0.0912243	2.30319
m2645	19.84	18.81	15.35	15.12	19.325	15.235	-0.343079	0.0162412	0.13024	1.42641

[truncated: 4 more sheets: LSDHP-vs-PS2.filter, Table S12, Table S13, Table S14]
